# Supplementary material for: Comparative Genomics and Description of Putative Virulence Factors of Melissococcus plutonius, the Causative Agent of European Foulbrood Disease in Honey Bees
Source: Genes (Basel). 2018 Aug 20;9(8):419. doi: 10.3390/genes9080419 (PMC6116112; doi:10.3390/genes9080419)
Supplement: Supplementary file 1 [file genes-09-00419-s001.zip]

Archive with 3 entries (3 files):
- Data S1-GenBank files of M. plutonius ATCC 35311 and DAT561.zip
- Data S2-Detection of putative virulence factors.xlsx
- Supplementary material-Figures and Tables.docx
