# Supplementary material for: Comparative Genomics and Description of Putative Virulence Factors of Melissococcus plutonius, the Causative Agent of European Foulbrood Disease in Honey Bees
Source: Genes (Basel). 2018 Aug 20;9(8):419. doi: 10.3390/genes9080419 (PMC6116112; doi:10.3390/genes9080419)
Supplement: Supplementary file 1 [file genes-09-00419-s001.zip › Data S2-Detection of putative virulence factors.xlsx]

## Sheet: Sheet_1a
Proteins of strain DAT561 (atypical) without orthologues in typical Melissococcus plutonius strains used in this study.
Annotation	Locus tag in Strain DAT561
putative adhesin	MDAT_1c01760
glycoside hydrolase family 30 protein	MDAT_1c00220
putative endo-1,4-beta-xylanase	MDAT_1c00240
histidine protein kinase, sensor protein	MDAT_1c00530
hypothetical protein	MDAT_1c00630
signal transduction histidine kinase	MDAT_1c00650
glycerate kinase GlxK	MDAT_1c00710
bacterial Ig-like domain (group 3)	MDAT_1c00760
bacteriocin-associated integral membrane protein	MDAT_1c00800
transcriptional regulatory protein YycF	MDAT_1c00860
hypothetical protein	MDAT_1c00880
putative sugar transporter sugar binding protein	MDAT_1c00890
pyruvate formate-lyase	MDAT_1c01820
sensor histidine kinase YesM	MDAT_1c01860
multiple sugar-binding periplasmic receptor ChvE	MDAT_1c01870
hypothetical protein	MDAT_1c01950
RNA methyltransferase, TrmA family	MDAT_1c03120
oligoendopeptidase, PepF/M3 family	MDAT_1c03340
transcriptional regulator, AraC family	MDAT_1c03480
4-hydroxy-2-oxoglutarate aldolase/ 2-dehydro-3-deoxyphosphogluconate aldolase	MDAT_1c03510
rhamnulokinase RhaB	MDAT_1c03560
CRISPR-associated helicase Cas3	MDAT_1c03620
CRISPR-associated RecB family exonuclease Cas4b	MDAT_1c03660
CRISPR-associated endoribonuclease Cas2	MDAT_1c03680
CRISPR-associated endoribonuclease Cas2	MDAT_1c03690
phosphate/phosphite/phosphonate ABC transporter, periplasmic binding protein	MDAT_1c03700
2',3'-cyclic-nucleotide 2'-phosphodiesterase	MDAT_1c03740
2',3'-cyclic-nucleotide 2'-phosphodiesterase	MDAT_1c03750
calcium-transporting ATPase 1	MDAT_1c04150
hemolysin-like protein	MDAT_1c04160
lipid A export ATP-binding/permease protein MsbA	MDAT_1c04820
hypothetical protein	MDAT_1c05050
iron-uptake system permease protein FeuC	MDAT_1c05160
hypothetical protein	MDAT_1c05660
ribosomal RNA small subunit methyltransferase E	MDAT_1c05680
lipoprotein-releasing system ATP-binding protein LolD	MDAT_1c05720
phosphoribosylaminoimidazole-succinocarboxamide synthase PurC	MDAT_1c05890
ABC transporter, ATP-binding protein	MDAT_1c06270
hypothetical protein	MDAT_1c06300
putative permease	MDAT_1c06360
ABC transporter substrate-binding protein	MDAT_1c06370
PTS system, cellobiose-specific IIC component	MDAT_1c06450
putative ribosomal protein YlxQ	MDAT_1c06550
translation initiation factor IF-2	MDAT_1c06560
LysM domain-containing protein	MDAT_1c06700
penicillin-binding protein 3	MDAT_1c06710
putative metallo-hydrolase	MDAT_1c06960
extracellular endo-alpha-(1->5)-L-arabinanase 2	MDAT_1c07400
aspartate carbamoyltransferase PyrB	MDAT_1c07730
single-stranded-DNA-specific exonuclease RecJ	MDAT_1c07950
carboxy-terminal processing protease CtpA precursor	MDAT_1c08020
ferric uptake regulation protein Fur	MDAT_1c08420
isochorismatase family protein	MDAT_1c08800
hypothetical protein	MDAT_1c09080
lead, cadmium, zinc and mercury transporting ATPase/ copper-translocating P-type ATPase	MDAT_1c09410
putative nicotinate-nucleotide pyrophosphorylase	MDAT_1c10170
hypothetical protein	MDAT_1c10300
hypothetical protein	MDAT_1c11210
GTP pyrophosphokinase YjbM	MDAT_1c11660
putative HTH-type transcriptional regulator FruR	MDAT_1c12390
transcriptional regulatory protein LevR	MDAT_1c12570
cystathionine beta-lyase PatB	MDAT_1c13280
helix-turn-helix domain protein	MDAT_1c13340
hypothetical protein	MDAT_1c13350
ferrous iron transport protein B	MDAT_1c13380
glycosyltransferase	MDAT_1c13480
cell envelope-associated transcriptional attenuator	MDAT_1c13600
hypothetical protein	MDAT_1c13620
hypothetical protein	MDAT_1c13630
mannosylglycerate hydrolase MngB	MDAT_1c13700
alpha-1,2-mannosidase	MDAT_1c13730
hypothetical protein	MDAT_1c13740
ABC-type sugar transport system, permease component	MDAT_1c13790
altronate oxidoreductase UxaB	MDAT_1c13860
putative transport protein	MDAT_1c13890
putative ABC transporter peptide-binding protein YtcQ	MDAT_1c13910,MDAT_1c13920
beta-xylosidase XynB	MDAT_1c13930
hypothetical protein	MDAT_1c13940
pectinesterase	MDAT_1c13950
D-xylose-proton symporter XylT	MDAT_1c14110
hypothetical protein	MDAT_1c14120
putative xylose-proton symporter XylP	MDAT_1c14180
PTS system beta-glucoside-specific EIIBCA component BglF	MDAT_1c14360
hypothetical protein	MDAT_1c14390
putative PTS system, galactosamine-specific IID component	MDAT_1c14410
putative ABC transporter permease protein YesP	MDAT_1c14500
oleate hydratase Sph	MDAT_1c14650
PTS system protein, cellobiose-specific IIC component	MDAT_1c14670
MgtC family protein	MDAT_1c14870
oligogalacturonide transporter	MDAT_1c14900
hypothetical protein	MDAT_1c14940
aldo/keto reductase family protein	MDAT_1c14990
ribokinase RbsK	MDAT_1c15020
PTS system, sucrose-specific IIB component/ PTS system, sucrose-specific IIC component	MDAT_1c15040
putative transcriptional antiterminator	MDAT_1c15090
hypothetical protein	MDAT_1c15100
putative ABC transporter ATP-binding protein YclP	MDAT_1c15260
putative ABC transporter permease protein YclN	MDAT_1c15280
hypothetical protein	MDAT_1c15720
ABC transporter ATP-binding protein	MDAT_2c00030
hypothetical protein	MDAT_2c00080
hypothetical protein	MDAT_2c00090
hypothetical protein	MDAT_2c00100
serine/threonine-protein kinase PrkC	MDAT_2c00110
hypothetical protein	MDAT_2c00120
hypothetical protein	MDAT_2c00190
hypothetical protein	MDAT_2c00200
hypothetical protein	MDAT_2c00210
putative ABC transporter ATP-binding protein	MDAT_2c00230
hypothetical protein	MDAT_2c00250
decarboxylase family protein	MDAT_2c00320
sensor histidine kinase	MDAT_2c00360
beta-xylosidase	MDAT_2c00500
alfa-L-rhamnosidase	MDAT_2c00520
NADH-dependent oxidoreductase	MDAT_2c00640
surface protein A	MDAT_2c00660
transcription antiterminator LicT	MDAT_2c00680
6-phospho-beta-glucosidase GmuD	MDAT_2c00690
PTS system cellobiose-specific transporter subunit IIA	MDAT_2c00700
PTS system, cellobiose-specific IIC component	MDAT_2c00710
hypothetical protein	MDAT_2c00720
hypothetical protein	MDAT_2c00730
hypothetical protein	MDAT_2c00810
hypothetical protein	MDAT_2c00820
beta-galactosidase LacZ	MDAT_2c00870
maltose/maltodextrin-binding protein MalX	MDAT_2c00910,MDAT_2c01160
WxL domain surface cell wall-binding protein	MDAT_2c00950,MDAT_2c01120
cell surface protein	MDAT_2c00960,MDAT_2c01110
hypothetical protein	MDAT_2c00990,MDAT_2c01080
hypothetical protein	MDAT_2c01400
hypothetical protein	MDAT_2c01460
hypothetical protein	MDAT_2c01470

## Sheet: Sheet_1b
Proteins of all typical strains used in this study without orthologues in the atypical Melissococcus plutonius strain DAT561.
	Locus Tag in M. plutonius strain
Annotation	21.1	49.3	60	119	82	90.0	S1	B5	H6	L9	764-5B	765-6B	ATCC 35311
extracellular matrix-binding protein ebh precursor	n.d.	MEPL7_19p00060	n.d.	n.d.	n.d.	n.d.	n.d.	n.d.	n.d.	n.d.	n.d.	n.d.	n.d.
hypothetical protein	n.d.	MEPL7_5c00450	n.d.	n.d.	n.d.	n.d.	n.d.	n.d.	n.d.	n.d.	n.d.	n.d.	n.d.
hypothetical protein	MEPL4_8c00010	MEPL7_19p00070	MEPL11_10c00010	n.d.	n.d.	n.d.	n.d.	n.d.	MEPL9_11c00020	n.d.	n.d.	n.d.	n.d.
epsilon toxin ETX/mosquitocidal toxin MTX2 family protein	MEPL4_8c00070	MEPL7_19p00130	MEPL11_11c00010	n.d.	n.d.	n.d.	n.d.	n.d.	MEPL9_11c00080	n.d.	n.d.	n.d.	n.d.
hypothetical protein	MEPL4_8c00100	MEPL7_19p00160	MEPL11_12c00010	n.d.	n.d.	n.d.	n.d.	n.d.	MEPL9_11c00110	n.d.	n.d.	n.d.	n.d.
cobyrinic acid a,c-diamide synthase	MEPL4_8c00110	MEPL7_19p00170	MEPL11_12c00020	n.d.	n.d.	n.d.	n.d.	n.d.	MEPL9_11c00120	n.d.	n.d.	n.d.	n.d.
hypothetical protein	MEPL4_8c00120	MEPL7_19p00180	MEPL11_13c00010	n.d.	n.d.	n.d.	n.d.	n.d.	MEPL9_11c00130	n.d.	n.d.	n.d.	n.d.
hypothetical protein	MEPL4_8c00130	MEPL7_19p00190	MEPL11_13c00020	n.d.	n.d.	n.d.	n.d.	n.d.	MEPL9_11c00140	n.d.	n.d.	n.d.	n.d.
cell division protein FtsK	MEPL4_8c00140	MEPL7_19p00200	MEPL11_13c00030	n.d.	n.d.	n.d.	n.d.	n.d.	MEPL9_11c00150	n.d.	n.d.	n.d.	n.d.
replication initiation factor	MEPL4_8c00150	MEPL7_19p00010	MEPL11_13c00040	n.d.	n.d.	n.d.	n.d.	n.d.	MEPL9_11c00160	n.d.	n.d.	n.d.	n.d.
hypothetical protein	MEPL4_8c00160	MEPL7_19p00020	MEPL11_13c00050	n.d.	n.d.	n.d.	n.d.	n.d.	MEPL9_11c00170	n.d.	n.d.	n.d.	n.d.
LysM domain-containing protein	n.d.	n.d.	MEPL11_7c00860,MEPL11_4c00680	n.d.	n.d.	n.d.	n.d.	n.d.	n.d.	n.d.	n.d.	n.d.	n.d.
DNA-invertase	MEPL4_8c00030	MEPL7_19p00090	MEPL11_8c00010	n.d.	n.d.	n.d.	n.d.	n.d.	MEPL9_11c00040	n.d.	n.d.	n.d.	n.d.
hypothetical protein	MEPL4_8c00040	MEPL7_19p00100	MEPL11_8c00020	n.d.	n.d.	n.d.	n.d.	n.d.	MEPL9_11c00050	n.d.	n.d.	n.d.	n.d.
hypothetical protein	MEPL4_8c00080,MEPL4_8c00050	MEPL7_19p00110,MEPL7_19p00140	MEPL11_8c00030	n.d.	n.d.	n.d.	n.d.	n.d.	MEPL9_11c00090,MEPL9_11c00060	n.d.	n.d.	n.d.	n.d.
DNA ligase LigA	MEPL4_8c00060,MEPL4_8c00090	MEPL7_19p00120,MEPL7_19p00150	MEPL11_8c00040	n.d.	n.d.	n.d.	n.d.	n.d.	MEPL9_11c00100,MEPL9_11c00070	n.d.	n.d.	n.d.	n.d.
putative membrane protein	MEPL4_8c00170	MEPL7_19p00030	MEPL11_9c00010	n.d.	n.d.	n.d.	n.d.	n.d.	MEPL9_11c00180	n.d.	n.d.	n.d.	n.d.
hypothetical protein	MEPL4_8c00180	MEPL7_19p00040	MEPL11_9c00020	n.d.	n.d.	n.d.	n.d.	n.d.	MEPL9_11c00190	n.d.	n.d.	n.d.	n.d.
hypothetical protein	MEPL4_8c00190	MEPL7_19p00050	MEPL11_9c00030	n.d.	n.d.	n.d.	n.d.	n.d.	MEPL9_11c00200	n.d.	n.d.	n.d.	n.d.
hypothetical protein	MEPL4_7c01340,MEPL4_7c01250	MEPL7_7c00390,MEPL7_7c00300	MEPL11_7c01020,MEPL11_7c00930	n.d.	n.d.	n.d.	MEPL_178p000480,MEPL_178p000390	MEPL2_5c00380,MEPL2_5c00470	MEPL9_9c00160,MEPL9_9c00070	MEPL10_11c00370,MEPL10_11c00280	MEPL1_12c00020	MEPL3_9c01120,MEPL3_9c01030	n.d.
hypothetical protein	MEPL4_3c06730	MEPL7_2c06760	MEPL11_2c04450	n.d.	n.d.	n.d.	MEPL_c009350	MEPL2_2c06820	MEPL9_2c04450	MEPL10_4c04490	MEPL1_3c06750	MEPL3_2c04450	n.d.
hypothetical protein	MEPL4_4c00100	MEPL7_2c07310	MEPL11_3c00100	n.d.	n.d.	n.d.	MEPL_c009900	MEPL2_2c07370,MEPL2_43p00030	MEPL9_3c00100	MEPL10_5c00100	MEPL1_4c00100	MEPL3_3c00100	n.d.
putative phage protein	MEPL4_4c00110	MEPL7_2c07320	MEPL11_3c00110	n.d.	n.d.	n.d.	MEPL_c009910	MEPL2_2c07380,MEPL2_43p00040	MEPL9_3c00110	MEPL10_5c00110	MEPL1_4c00110	MEPL3_3c00110	n.d.
putative membrane protein	MEPL4_4c00120	MEPL7_2c07330	MEPL11_3c00120	n.d.	n.d.	n.d.	MEPL_c009920	MEPL2_2c07390,MEPL2_43p00050	MEPL9_3c00120	MEPL10_5c00120	MEPL1_4c00120	MEPL3_3c00120	n.d.
hypothetical protein	MEPL4_4c00130	MEPL7_2c07340	MEPL11_3c00130	n.d.	n.d.	n.d.	MEPL_c009930	MEPL2_2c07400,MEPL2_43p00060	MEPL9_3c00130	MEPL10_5c00130	MEPL1_4c00130	MEPL3_3c00130	n.d.
hypothetical protein	MEPL4_4c00140	MEPL7_2c07350	MEPL11_3c00140	n.d.	n.d.	n.d.	MEPL_c009940	MEPL2_2c07410,MEPL2_43p00070	MEPL9_3c00140	MEPL10_5c00140	MEPL1_4c00140	MEPL3_3c00140	n.d.
hypothetical protein	MEPL4_4c00150	MEPL7_2c07360	MEPL11_3c00150	n.d.	n.d.	n.d.	MEPL_c009950	MEPL2_2c07420,MEPL2_43p00080	MEPL9_3c00150	MEPL10_5c00150	MEPL1_4c00150	MEPL3_3c00150	n.d.
hypothetical protein	MEPL4_4c00170	MEPL7_2c07380	MEPL11_3c00170	n.d.	n.d.	n.d.	MEPL_c009970	MEPL2_2c07440,MEPL2_43p00100	MEPL9_3c00170	MEPL10_5c00170	MEPL1_4c00170	MEPL3_3c00170	n.d.
hypothetical protein	MEPL4_4c00240	MEPL7_2c07450	MEPL11_3c00240	n.d.	n.d.	n.d.	MEPL_c010040	MEPL2_2c07510,MEPL2_43p00170	MEPL9_3c00240	MEPL10_5c00240	MEPL1_4c00240	MEPL3_3c00240	n.d.
phage tail protein, endopeptidase	MEPL4_4c00250	MEPL7_2c07460	MEPL11_3c00250	n.d.	n.d.	n.d.	MEPL_c010050	MEPL2_2c07520,MEPL2_43p00180	MEPL9_3c00250	MEPL10_5c00250	MEPL1_4c00250	MEPL3_3c00250	n.d.
phage tail protein	MEPL4_4c00260	MEPL7_2c07470	MEPL11_3c00260	n.d.	n.d.	n.d.	MEPL_c010060	MEPL2_2c07530,MEPL2_43p00190	MEPL9_3c00260	MEPL10_5c00260	MEPL1_4c00260	MEPL3_3c00260	n.d.
putative phage protein	MEPL4_4c00270	MEPL7_2c07480	MEPL11_3c00270	n.d.	n.d.	n.d.	MEPL_c010070	MEPL2_2c07540,MEPL2_43p00200	MEPL9_3c00270	MEPL10_5c00270	MEPL1_4c00270	MEPL3_3c00270	n.d.
phage minor tail protein	MEPL4_4c00280	MEPL7_2c07490	MEPL11_3c00280	n.d.	n.d.	n.d.	MEPL_c010080	MEPL2_2c07550,MEPL2_43p00210	MEPL9_3c00280	MEPL10_5c00280	MEPL1_4c00280	MEPL3_3c00280	n.d.
hypothetical protein	MEPL4_4c00290	MEPL7_2c07500	MEPL11_3c00290	n.d.	n.d.	n.d.	MEPL_c010090	MEPL2_2c07560,MEPL2_43p00220	MEPL9_3c00290	MEPL10_5c00290	MEPL1_4c00290	MEPL3_3c00290	n.d.
hypothetical protein	MEPL4_4c00300	MEPL7_2c07510	MEPL11_3c00300	n.d.	n.d.	n.d.	MEPL_c010100	MEPL2_2c07570,MEPL2_43p00230	MEPL9_3c00300	MEPL10_5c00300	MEPL1_4c00300	MEPL3_3c00300	n.d.
putative terminase large subunit	MEPL4_4c00410	MEPL7_2c07620	MEPL11_3c00410	n.d.	n.d.	n.d.	MEPL_c010210	MEPL2_2c07680,MEPL2_43p00340	MEPL9_3c00410	MEPL10_5c00410	MEPL1_4c00410	MEPL3_3c00410	n.d.
hypothetical protein	MEPL4_4c00500	MEPL7_2c07720	MEPL11_3c00510	n.d.	n.d.	n.d.	MEPL_c010310	MEPL2_2c07780,MEPL2_43p00440	MEPL9_3c00510	MEPL10_5c00510	MEPL1_4c00510	MEPL3_3c00510	n.d.
Erf family protein	MEPL4_4c00560	MEPL7_2c07780	MEPL11_3c00570	n.d.	n.d.	n.d.	MEPL_c010370	MEPL2_2c07840,MEPL2_43p00500	MEPL9_3c00570	MEPL10_5c00570	MEPL1_4c00570	MEPL3_3c00570	n.d.
putative phage protein	MEPL4_4c00570	MEPL7_2c07790	MEPL11_3c00580	n.d.	n.d.	n.d.	MEPL_c010380	MEPL2_2c07850,MEPL2_43p00510	MEPL9_3c00580	MEPL10_5c00580	MEPL1_4c00580	MEPL3_3c00580	n.d.
hypothetical protein	MEPL4_4c00630	MEPL7_2c07850	MEPL11_3c00640	n.d.	n.d.	n.d.	MEPL_c010440	MEPL2_2c07910,MEPL2_43p00570	MEPL9_3c00640	MEPL10_5c00640	MEPL1_4c00640	MEPL3_3c00640	n.d.
hypothetical protein	MEPL4_4c00640	MEPL7_2c07860	MEPL11_3c00650	n.d.	n.d.	n.d.	MEPL_c010450	MEPL2_2c07920,MEPL2_43p00580	MEPL9_3c00650	MEPL10_5c00650	MEPL1_4c00650	MEPL3_3c00650	n.d.
hypothetical protein	MEPL4_4c00650	MEPL7_2c07870	MEPL11_3c00660	n.d.	n.d.	n.d.	MEPL_c010460	MEPL2_2c07930,MEPL2_43p00590	MEPL9_3c00660	MEPL10_5c00660	MEPL1_4c00660	MEPL3_3c00660	n.d.
phage anti-repressor protein	n.d.	MEPL7_2c07880	MEPL11_3c00670	n.d.	n.d.	n.d.	MEPL_c010470	MEPL2_2c07940,MEPL2_43p00600	MEPL9_3c00670	MEPL10_5c00670	MEPL1_4c00670	MEPL3_3c00670	n.d.
hypothetical protein	MEPL4_4c00670	MEPL7_2c07890	MEPL11_3c00680	n.d.	n.d.	n.d.	MEPL_c010480	MEPL2_2c07950,MEPL2_43p00610	MEPL9_3c00680	MEPL10_5c00680	MEPL1_4c00680	MEPL3_3c00680	n.d.
hypothetical protein	MEPL4_4c00680	MEPL7_2c07900	MEPL11_3c00690	n.d.	n.d.	n.d.	MEPL_c010490	MEPL2_2c07960,MEPL2_43p00620	MEPL9_3c00690	MEPL10_5c00690	MEPL1_4c00690	MEPL3_3c00690	n.d.
hypothetical protein	MEPL4_4c00690	MEPL7_2c07910	MEPL11_3c00700	n.d.	n.d.	n.d.	MEPL_c010500	MEPL2_2c07970,MEPL2_43p00630	MEPL9_3c00700	MEPL10_5c00700	MEPL1_4c00700	MEPL3_3c00700	n.d.
hypothetical protein	MEPL4_4c00710	MEPL7_2c07930	MEPL11_3c00720	n.d.	n.d.	n.d.	MEPL_c010520	MEPL2_2c07990,MEPL2_43p00650	MEPL9_3c00720	MEPL10_5c00720	MEPL1_4c00720	MEPL3_3c00720	n.d.
hypothetical protein	MEPL4_4c00740	MEPL7_2c07960	MEPL11_3c00750	n.d.	n.d.	n.d.	MEPL_c010550	MEPL2_2c08020,MEPL2_43p00680	MEPL9_3c00750	MEPL10_5c00750	MEPL1_4c00750	MEPL3_3c00750	n.d.
phage regulatory protein, Rha family	MEPL4_4c00750	MEPL7_2c07970	MEPL11_3c00760	n.d.	n.d.	n.d.	MEPL_c010560	MEPL2_2c08030,MEPL2_43p00690	MEPL9_3c00760	MEPL10_5c00760	MEPL1_4c00760	MEPL3_3c00760	n.d.
hypothetical protein	MEPL4_4c00760	MEPL7_2c07980	MEPL11_3c00770	n.d.	n.d.	n.d.	MEPL_c010570	MEPL2_2c08040,MEPL2_43p00700	MEPL9_3c00770	MEPL10_5c00770	MEPL1_4c00770	MEPL3_3c00770	n.d.
hypothetical protein	MEPL4_4c00770	MEPL7_2c07990	MEPL11_3c00780	n.d.	n.d.	n.d.	MEPL_c010580	MEPL2_2c08050,MEPL2_43p00710	MEPL9_3c00780	MEPL10_5c00780	MEPL1_4c00780	MEPL3_3c00780	n.d.
transcriptional repressor DicA	MEPL4_4c00780	MEPL7_2c08000	MEPL11_3c00790	n.d.	n.d.	n.d.	MEPL_c010590	MEPL2_2c08060,MEPL2_43p00010	MEPL9_3c00790	MEPL10_5c00790	MEPL1_4c00790	MEPL3_3c00790	n.d.
ICEBs1 integrase Int	MEPL4_4c00790	MEPL7_2c08010	MEPL11_3c00800	n.d.	n.d.	n.d.	MEPL_c010600	MEPL2_2c08070,MEPL2_43p00020	MEPL9_3c00800	MEPL10_5c00800	MEPL1_4c00800	MEPL3_3c00800	n.d.
lysozyme M1 precursor	MEPL4_5c00680,MEPL4_4c00160	MEPL7_5c00690,MEPL7_2c07370	MEPL11_6c00690,MEPL11_3c00160	n.d.	n.d.	n.d.	MEPL_c013460,MEPL_c009960	MEPL2_2c07430,MEPL2_43p00090	MEPL9_5c00680,MEPL9_3c00160	MEPL10_7c00680,MEPL10_5c00160	MEPL1_6c00680,MEPL1_4c00160	MEPL3_3c00160,MEPL3_6c00680	n.d.
hypothetical protein	MEPL4_5c01130	MEPL7_5c01150	MEPL11_6c01150	n.d.	n.d.	n.d.	MEPL_c013920	MEPL2_3c01140	MEPL9_5c01140	MEPL10_7c01140	MEPL1_6c01140	MEPL3_6c01140	n.d.
type I restriction-modification system, specificity subunit S	MEPL4_5c01160	MEPL7_5c01180	MEPL11_6c01180	n.d.	n.d.	n.d.	MEPL_c013950	MEPL2_3c01170	MEPL9_5c01170	MEPL10_7c01170	MEPL1_6c01170	MEPL3_6c01170	n.d.
type I restriction-modification system, M subunit HsdM	MEPL4_5c01180	MEPL7_5c01200	MEPL11_6c01200	n.d.	n.d.	n.d.	MEPL_c013970	MEPL2_3c01190	MEPL9_5c01190	MEPL10_7c01190	MEPL1_6c01190	MEPL3_6c01190	n.d.
hypothetical protein	n.d.	n.d.	n.d.	MEPL8_2c02240	n.d.	n.d.	n.d.	n.d.	n.d.	n.d.	n.d.	n.d.	n.d.
exonuclease	n.d.	n.d.	n.d.	n.d.	n.d.	MEPL6_1c00340	n.d.	n.d.	n.d.	n.d.	n.d.	n.d.	n.d.
MutT/nudix family protein	n.d.	n.d.	n.d.	MEPL8_8c00010	n.d.	MEPL6_1c02510	n.d.	n.d.	n.d.	n.d.	n.d.	n.d.	n.d.
hypothetical protein	n.d.	n.d.	n.d.	MEPL8_3c01270	n.d.	MEPL6_2c01270	n.d.	n.d.	n.d.	n.d.	n.d.	n.d.	n.d.
ICEBs1 integrase Int	n.d.	n.d.	n.d.	n.d.	n.d.	MEPL6_2c01510	n.d.	n.d.	n.d.	n.d.	n.d.	n.d.	n.d.
hypothetical protein	MEPL4_4c00730	MEPL7_2c07950	MEPL11_3c00740	n.d.	n.d.	MEPL6_2c01520	MEPL_c010540	MEPL2_2c08010,MEPL2_43p00670	MEPL9_3c00740	MEPL10_5c00740	MEPL1_4c00740	MEPL3_3c00740	n.d.
host cell surface-exposed lipoprotein	n.d.	n.d.	n.d.	n.d.	n.d.	MEPL6_2c01530	n.d.	n.d.	n.d.	n.d.	n.d.	n.d.	n.d.
helix-turn-helix	n.d.	n.d.	n.d.	n.d.	n.d.	MEPL6_2c01550	n.d.	n.d.	n.d.	n.d.	n.d.	n.d.	n.d.
phage antirepressor protein	n.d.	n.d.	n.d.	n.d.	n.d.	MEPL6_2c01560	n.d.	n.d.	n.d.	n.d.	n.d.	n.d.	n.d.
hypothetical protein	n.d.	n.d.	n.d.	n.d.	n.d.	MEPL6_2c01570	n.d.	n.d.	n.d.	n.d.	n.d.	n.d.	n.d.
hypothetical protein	MEPL4_4c00620	MEPL7_2c07840	MEPL11_3c00630	n.d.	n.d.	MEPL6_2c01580	MEPL_c010430	MEPL2_2c07900,MEPL2_43p00560	MEPL9_3c00630	MEPL10_5c00630	MEPL1_4c00630	MEPL3_3c00630	n.d.
hypothetical protein	MEPL4_4c00600	MEPL7_2c07820	MEPL11_3c00610	n.d.	n.d.	MEPL6_2c01600	MEPL_c010410	MEPL2_2c07880,MEPL2_43p00540	MEPL9_3c00610	MEPL10_5c00610	MEPL1_4c00610	MEPL3_3c00610	n.d.
hypothetical protein	MEPL4_4c00590	MEPL7_2c07810	MEPL11_3c00600	n.d.	n.d.	MEPL6_2c01610	MEPL_c010400	MEPL2_2c07870,MEPL2_43p00530	MEPL9_3c00600	MEPL10_5c00600	MEPL1_4c00600	MEPL3_3c00600	n.d.
hypothetical protein	MEPL4_4c00530	MEPL7_2c07750	MEPL11_3c00540	MEPL8_7c00850	n.d.	MEPL6_2c01670,MEPL6_1c03360	MEPL_c010340	MEPL2_2c07810,MEPL2_43p00470	MEPL9_3c00540	MEPL10_5c00540	MEPL1_4c00540	MEPL3_3c00540	n.d.
hypothetical protein	n.d.	n.d.	n.d.	n.d.	n.d.	MEPL6_2c01690	n.d.	n.d.	n.d.	n.d.	n.d.	n.d.	n.d.
hypothetical protein	n.d.	n.d.	n.d.	n.d.	n.d.	MEPL6_2c01700	n.d.	n.d.	n.d.	n.d.	n.d.	n.d.	n.d.
hypothetical protein	n.d.	n.d.	n.d.	n.d.	n.d.	MEPL6_2c01710	n.d.	n.d.	n.d.	n.d.	n.d.	n.d.	n.d.
hypothetical protein	n.d.	n.d.	n.d.	n.d.	n.d.	MEPL6_2c01720	n.d.	n.d.	n.d.	n.d.	n.d.	n.d.	n.d.
hypothetical protein	n.d.	MEPL7_2c07660	MEPL11_3c00450	n.d.	n.d.	MEPL6_2c01730	MEPL_c010250	MEPL2_2c07720,MEPL2_43p00380	MEPL9_3c00450	MEPL10_5c00450	MEPL1_4c00450	MEPL3_3c00450	n.d.
hypothetical protein	MEPL4_4c00440	MEPL7_2c07650	MEPL11_3c00440	n.d.	n.d.	MEPL6_2c01740	MEPL_c010240	MEPL2_2c07710,MEPL2_43p00370	MEPL9_3c00440	MEPL10_5c00440	MEPL1_4c00440	MEPL3_3c00440	n.d.
HNH endonuclease domain protein	MEPL4_4c00430	MEPL7_2c07640	MEPL11_3c00430	n.d.	n.d.	MEPL6_2c01750	MEPL_c010230	MEPL2_2c07700,MEPL2_43p00360	MEPL9_3c00430	MEPL10_5c00430	MEPL1_4c00430	MEPL3_3c00430	n.d.
putative phage terminase, small subunit, P27 family	MEPL4_4c00420	MEPL7_2c07630	MEPL11_3c00420	n.d.	n.d.	MEPL6_2c01760	MEPL_c010220	MEPL2_2c07690,MEPL2_43p00350	MEPL9_3c00420	MEPL10_5c00420	MEPL1_4c00420	MEPL3_3c00420	n.d.
phage terminase large subunit	MEPL4_4c00400	MEPL7_2c07610	MEPL11_3c00400	n.d.	n.d.	MEPL6_2c01770	MEPL_c010200	MEPL2_2c07670,MEPL2_43p00330	MEPL9_3c00400	MEPL10_5c00400	MEPL1_4c00400	MEPL3_3c00400	n.d.
putative phage portal protein	MEPL4_4c00390	MEPL7_2c07600	MEPL11_3c00390	n.d.	n.d.	MEPL6_2c01780	MEPL_c010190	MEPL2_2c07660,MEPL2_43p00320	MEPL9_3c00390	MEPL10_5c00390	MEPL1_4c00390	MEPL3_3c00390	n.d.
prohead protease	MEPL4_4c00380	MEPL7_2c07590	MEPL11_3c00380	n.d.	n.d.	MEPL6_2c01790	MEPL_c010180	MEPL2_2c07650,MEPL2_43p00310	MEPL9_3c00380	MEPL10_5c00380	MEPL1_4c00380	MEPL3_3c00380	n.d.
phage major capsid protein, HK97 family	MEPL4_4c00370	MEPL7_2c07580	MEPL11_3c00370	n.d.	n.d.	MEPL6_2c01800	MEPL_c010170	MEPL2_2c07640,MEPL2_43p00300	MEPL9_3c00370	MEPL10_5c00370	MEPL1_4c00370	MEPL3_3c00370	n.d.
putative phage protein	MEPL4_4c00360	MEPL7_2c07570	MEPL11_3c00360	n.d.	n.d.	MEPL6_2c01810	MEPL_c010160	MEPL2_2c07630,MEPL2_43p00290	MEPL9_3c00360	MEPL10_5c00360	MEPL1_4c00360	MEPL3_3c00360	n.d.
hypothetical protein	MEPL4_4c00350	MEPL7_2c07560	MEPL11_3c00350	n.d.	n.d.	MEPL6_2c01820	MEPL_c010150	MEPL2_2c07620,MEPL2_43p00280	MEPL9_3c00350	MEPL10_5c00350	MEPL1_4c00350	MEPL3_3c00350	n.d.
putative phage protein	MEPL4_4c00340	MEPL7_2c07550	MEPL11_3c00340	n.d.	n.d.	MEPL6_2c01830	MEPL_c010140	MEPL2_2c07610,MEPL2_43p00270	MEPL9_3c00340	MEPL10_5c00340	MEPL1_4c00340	MEPL3_3c00340	n.d.
hypothetical protein	MEPL4_4c00330	MEPL7_2c07540	MEPL11_3c00330	n.d.	n.d.	MEPL6_2c01840	MEPL_c010130	MEPL2_2c07600,MEPL2_43p00260	MEPL9_3c00330	MEPL10_5c00330	MEPL1_4c00330	MEPL3_3c00330	n.d.
phage major tail protein	MEPL4_4c00320	MEPL7_2c07530	MEPL11_3c00320	n.d.	n.d.	MEPL6_2c01850	MEPL_c010120	MEPL2_2c07590,MEPL2_43p00250	MEPL9_3c00320	MEPL10_5c00320	MEPL1_4c00320	MEPL3_3c00320	n.d.
hypothetical protein	MEPL4_4c00310	MEPL7_2c07520	MEPL11_3c00310	n.d.	n.d.	MEPL6_2c01860	MEPL_c010110	MEPL2_2c07580,MEPL2_43p00240	MEPL9_3c00310	MEPL10_5c00310	MEPL1_4c00310	MEPL3_3c00310	n.d.
hypothetical protein	n.d.	n.d.	n.d.	n.d.	n.d.	MEPL6_2c01870	n.d.	n.d.	n.d.	n.d.	n.d.	n.d.	n.d.
hypothetical protein	n.d.	n.d.	n.d.	n.d.	n.d.	MEPL6_2c01880	n.d.	n.d.	n.d.	n.d.	n.d.	n.d.	n.d.
hypothetical protein	n.d.	n.d.	n.d.	n.d.	n.d.	MEPL6_3c00030	n.d.	n.d.	n.d.	n.d.	n.d.	n.d.	n.d.
hypothetical protein	n.d.	n.d.	n.d.	n.d.	n.d.	MEPL6_3c00040	n.d.	n.d.	n.d.	n.d.	n.d.	n.d.	n.d.
aminoacyltransferase FemA	MEPL4_3c00200	MEPL7_2c00230	MEPL11_1c03100	MEPL8_2c01060	MEPL12_1c03100	MEPL6_6c03100	MEPL_c002820	MEPL2_2c00280	MEPL9_1c03100	MEPL10_3c00280	MEPL1_3c00210	MEPL3_1c03100	n.d.
putative permease protein	MEPL4_3c02860	MEPL7_2c02890	MEPL11_2c00580	MEPL8_3c00580	MEPL12_2c00580	MEPL6_2c00580	MEPL_c005480	MEPL2_2c02950	MEPL9_2c00580	MEPL10_4c00620	MEPL1_3c02880	MEPL3_2c00580	n.d.
glycosyl transferase, group 2 family protein	MEPL4_3c04580	MEPL7_2c04610	MEPL11_2c02300	MEPL8_3c02310	MEPL12_2c02300	MEPL6_3c00850	MEPL_c007200	MEPL2_2c04670	MEPL9_2c02300	MEPL10_4c02340	MEPL1_3c04600	MEPL3_2c02300	n.d.
hypothetical protein	MEPL4_3c04600	MEPL7_2c04630	MEPL11_2c02320	MEPL8_3c02330	MEPL12_2c02320	MEPL6_3c00870	MEPL_c007220	MEPL2_2c04690	MEPL9_2c02320	MEPL10_4c02360	MEPL1_3c04620	MEPL3_2c02320	n.d.
capsular polysaccharide synthesis protein	MEPL4_3c04690	MEPL7_2c04720	MEPL11_2c02410	MEPL8_3c02420	MEPL12_2c02410	MEPL6_3c00960	MEPL_c007310	MEPL2_2c04780	MEPL9_2c02410	MEPL10_4c02450	MEPL1_3c04710	MEPL3_2c02410	n.d.
nuclease SbcCD subunit C	MEPL4_3c05000	MEPL7_2c05030	MEPL11_2c02720	MEPL8_3c02730	MEPL12_2c02720	MEPL6_3c01270	MEPL_c007620	MEPL2_2c05090	MEPL9_2c02720	MEPL10_4c02760	MEPL1_3c05020	MEPL3_2c02720	n.d.
ABC-type phosphate transport system, periplasmic component	MEPL4_3c05570	MEPL7_2c05600	MEPL11_2c03290	MEPL8_3c03300	MEPL12_2c03290	MEPL6_3c01840	MEPL_c008190	MEPL2_2c05660	MEPL9_2c03290	MEPL10_4c03330	MEPL1_3c05590	MEPL3_2c03290	n.d.
ATP-dependent helicase/nuclease subunit A	MEPL4_3c06300	MEPL7_2c06330	MEPL11_2c04020	MEPL8_3c04030	MEPL12_2c04030	MEPL6_3c02560	MEPL_c008920	MEPL2_2c06390	MEPL9_2c04020	MEPL10_4c04060	MEPL1_3c06320	MEPL3_2c04020	n.d.
tyrosine recombinase XerD	MEPL4_3c06820	MEPL7_2c06850	MEPL11_2c04540	MEPL8_3c04550	MEPL12_2c04550	MEPL6_3c03080	MEPL_c009440	MEPL2_2c06910	MEPL9_2c04540	MEPL10_4c04580	MEPL1_3c06840	MEPL3_2c04540	n.d.
hypothetical protein	n.d.	MEPL7_5c01140	MEPL11_6c01140	MEPL8_7c00090	MEPL12_5c01710	MEPL6_1c02600	MEPL_c013910	MEPL2_3c01130	MEPL9_5c01130	MEPL10_7c01130	MEPL1_6c01130	MEPL3_6c01130	n.d.
S-adenosylmethionine synthase MetK	MEPL4_5c02510	MEPL7_5c02530	MEPL11_6c02530	MEPL8_8c01300	MEPL12_5c03090	MEPL6_1c01220	MEPL_c015300	MEPL2_3c02520	MEPL9_6c00610	MEPL10_8c00610	MEPL1_7c00610	MEPL3_7c00610	n.d.
hypothetical protein	MEPL4_2c00010	MEPL7_1c00820	MEPL11_1c00820	MEPL8_1c00480	MEPL12_1c00820	MEPL6_6c00820	MEPL_c000540	MEPL2_1c00550	MEPL9_1c00820	MEPL10_1c00820	MEPL1_1c00530	MEPL3_1c00820	MPTS_1c00540
hypothetical protein	MEPL4_2c00090	MEPL7_1c00900	MEPL11_1c00900	MEPL8_1c00560	MEPL12_1c00900	MEPL6_6c00900	MEPL_c000620	MEPL2_1c00630	MEPL9_1c00900	MEPL10_1c00900	MEPL1_1c00610	MEPL3_1c00900	MPTS_1c00620
hypothetical protein	MEPL4_2c00160	MEPL7_1c00970	MEPL11_1c00970	MEPL8_1c00630	MEPL12_1c00970	MEPL6_6c00970	MEPL_c000690	MEPL2_1c00700	MEPL9_1c00970	MEPL10_1c00970	MEPL1_1c00680	MEPL3_1c00970	MPTS_1c00690
cell surface protein	MEPL4_2c00210	MEPL7_1c01020	MEPL11_1c01020	MEPL8_1c00680	MEPL12_1c01020	MEPL6_6c01020	MEPL_c000740	MEPL2_1c00750	MEPL9_1c01020	MEPL10_1c01020	MEPL1_2c00050	MEPL3_1c01020	MPTS_1c00740
ABC transporter permease protein YxdM	MEPL4_2c00310	MEPL7_1c01120	MEPL11_1c01120	MEPL8_1c00780	MEPL12_1c01120	MEPL6_6c01120	MEPL_c000840	MEPL2_1c00850	MEPL9_1c01120	MEPL10_1c01120	MEPL1_2c00150	MEPL3_1c01120	MPTS_1c00840
intracellular exo-alpha-L-arabinofuranosidase 2	MEPL4_2c00420	MEPL7_1c01230	MEPL11_1c01230	MEPL8_1c00890	MEPL12_1c01230	MEPL6_6c01230	MEPL_c000950	MEPL2_1c00960	MEPL9_1c01230	MEPL10_1c01230	MEPL1_2c00260	MEPL3_1c01230	MPTS_1c00950
energy-coupling factor transporter ATP-binding protein EcfA	MEPL4_2c00920	MEPL7_1c01730	MEPL11_1c01730	MEPL8_1c01390	MEPL12_1c01730	MEPL6_6c01730	MEPL_c001450	MEPL2_1c01460	MEPL9_1c01730	MEPL10_1c01730	MEPL1_2c00760	MEPL3_1c01730	MPTS_1c01450
hypothetical protein	MEPL4_2c01240	MEPL7_1c02050	MEPL11_1c02050	MEPL8_2c00010	MEPL12_1c02050	MEPL6_6c02050	MEPL_c001770	MEPL2_1c01780	MEPL9_1c02050	MEPL10_1c02050	MEPL1_2c01080	MEPL3_1c02050	MPTS_1c01770
hypothetical protein	MEPL4_2c01250	MEPL7_1c02060	MEPL11_1c02060	MEPL8_2c00020	MEPL12_1c02060	MEPL6_6c02060	MEPL_c001780	MEPL2_1c01790	MEPL9_1c02060	MEPL10_1c02060	MEPL1_2c01090	MEPL3_1c02060	MPTS_1c01780
transcription-repair-coupling factor Mfd	MEPL4_2c01870	MEPL7_1c02690	MEPL11_1c02690	MEPL8_2c00650	MEPL12_1c02690	MEPL6_6c02690	MEPL_c002410	MEPL2_1c02420	MEPL9_1c02690	MEPL10_1c02690	MEPL1_2c01720	MEPL3_1c02690	MPTS_1c02410
tRNA(Ile)-lysidine synthase TilS	MEPL4_2c01910	MEPL7_1c02730	MEPL11_1c02730	MEPL8_2c00690	MEPL12_1c02730	MEPL6_6c02730	MEPL_c002450	MEPL2_1c02460	MEPL9_1c02730	MEPL10_1c02730	MEPL1_2c01760	MEPL3_1c02730	MPTS_1c02450
signal recognition particle receptor FtsY	MEPL4_3c00180	MEPL7_2c00210	MEPL11_1c03080	MEPL8_2c01040	MEPL12_1c03080	MEPL6_6c03080	n.d.	MEPL2_2c00260	MEPL9_1c03080	MEPL10_3c00260	MEPL1_3c00190	MEPL3_1c03080	MPTS_1c02800
transcriptional regulator	MEPL4_3c00520	MEPL7_2c00550	MEPL11_1c03420	MEPL8_2c01380	MEPL12_1c03420	MEPL6_6c03420	n.d.	MEPL2_2c00600	MEPL9_1c03420	MEPL10_3c00600	MEPL1_3c00530	MEPL3_1c03420	MPTS_1c03140
hypothetical protein	MEPL4_3c00680	MEPL7_2c00710	MEPL11_1c03580	MEPL8_2c01540	MEPL12_1c03580	MEPL6_6c03580	MEPL_c003300	MEPL2_2c00760	MEPL9_1c03580	MEPL10_3c00760	MEPL1_3c00690	MEPL3_1c03580	MPTS_1c03300
hypothetical protein	MEPL4_3c00750	MEPL7_2c00780	MEPL11_1c03650	MEPL8_2c01610	MEPL12_1c03650	MEPL6_6c03650	MEPL_c003370	MEPL2_2c00830	MEPL9_1c03650	MEPL10_3c00830	MEPL1_3c00760	MEPL3_1c03650	MPTS_1c03370
xylulose kinase XylB	MEPL4_3c00780	MEPL7_2c00810	MEPL11_1c03680	MEPL8_2c01640	MEPL12_1c03680	MEPL6_6c03680	MEPL_c003400	MEPL2_2c00860	MEPL9_1c03680	MEPL10_3c00860	MEPL1_3c00790	MEPL3_1c03680	MPTS_1c03400
D-proline reductase proprotein PrdA	n.d.	n.d.	n.d.	MEPL8_2c01740	MEPL12_1c03780	MEPL6_6c03780	n.d.	n.d.	n.d.	n.d.	n.d.	n.d.	MPTS_1c03500
D-proline reductase proprotein PrdA	MEPL4_3c00900	MEPL7_2c00930	MEPL11_1c03800	MEPL8_2c01760	MEPL12_1c03800	MEPL6_6c03800	MEPL_c003520	MEPL2_2c00980	MEPL9_1c03800	MEPL10_3c00980	MEPL1_3c00910	MEPL3_1c03800	MPTS_1c03520
hypothetical protein	MEPL4_3c00950	MEPL7_2c00980	MEPL11_1c03850	MEPL8_2c01810	MEPL12_1c03850	MEPL6_6c03850	MEPL_c003570	MEPL2_2c01030	MEPL9_1c03850	MEPL10_3c01030	MEPL1_3c00960	MEPL3_1c03850	MPTS_1c03570
hypothetical protein	MEPL4_3c01120	MEPL7_2c01150	MEPL11_1c04020	MEPL8_2c01980	MEPL12_1c04030	MEPL6_6c04020	MEPL_c003740	MEPL2_2c01200	MEPL9_1c04020	MEPL10_3c01200	MEPL1_3c01130	MEPL3_1c04020	MPTS_1c03740
putative Na+/H+ antiporter	MEPL4_3c01130	MEPL7_2c01160	MEPL11_1c04030	MEPL8_2c01990	MEPL12_1c04040	MEPL6_6c04030	MEPL_c003750	MEPL2_2c01210	MEPL9_1c04030	MEPL10_3c01210	MEPL1_3c01140	MEPL3_1c04030	MPTS_1c03750
Na(+)/H(+) antiporter NapA	MEPL4_3c01140	MEPL7_2c01170	MEPL11_1c04040	MEPL8_2c02000	MEPL12_1c04050	MEPL6_6c04040	MEPL_c003760	MEPL2_2c01220	MEPL9_1c04040	MEPL10_3c01220	MEPL1_3c01150	MEPL3_1c04040	MPTS_1c03760
putative peptide export permease protein YydJ	MEPL4_3c01210	MEPL7_2c01240	MEPL11_1c04110	MEPL8_2c02070	MEPL12_1c04120	MEPL6_6c04110	MEPL_c003830	MEPL2_2c01290	MEPL9_1c04110	MEPL10_3c01290	MEPL1_3c01220	MEPL3_1c04110	MPTS_1c03830
alpha-galactosidase	n.d.	n.d.	n.d.	MEPL8_2c02220	MEPL12_1c04270	MEPL6_6c04260	n.d.	n.d.	n.d.	n.d.	n.d.	n.d.	MPTS_1c03980
hypothetical protein	n.d.	n.d.	n.d.	n.d.	n.d.	n.d.	MEPL_c003990	n.d.	n.d.	n.d.	n.d.	n.d.	MPTS_1c03990
ADA regulatory protein	n.d.	n.d.	n.d.	MEPL8_2c02390	MEPL12_1c04430	MEPL6_6c04420	n.d.	n.d.	n.d.	n.d.	n.d.	n.d.	MPTS_1c04140
hypothetical protein	MEPL4_3c02170	MEPL7_2c02190	MEPL11_1c05070	MEPL8_2c03040	MEPL12_1c05080	MEPL6_6c05070	MEPL_c004780	MEPL2_2c02250	MEPL9_1c05070	MEPL10_3c02250	MEPL1_3c02180	MEPL3_1c05070	MPTS_1c04790
hypothetical protein	MEPL4_3c02610	MEPL7_2c02640	MEPL11_2c00330	MEPL8_3c00330	MEPL12_2c00330	MEPL6_2c00330	MEPL_c005230	MEPL2_2c02700	MEPL9_2c00330	MEPL10_4c00370	MEPL1_3c02630	MEPL3_2c00330	MPTS_1c05240
hypothetical protein	MEPL4_3c02620	MEPL7_2c02650	MEPL11_2c00340	MEPL8_3c00340	MEPL12_2c00340	MEPL6_2c00340	MEPL_c005240	MEPL2_2c02710	MEPL9_2c00340	MEPL10_4c00380	MEPL1_3c02640	MEPL3_2c00340	MPTS_1c05250
signal peptidase-like protein	MEPL4_3c02790	MEPL7_2c02820	MEPL11_2c00510	MEPL8_3c00510	MEPL12_2c00510	MEPL6_2c00510	MEPL_c005410	MEPL2_2c02880	MEPL9_2c00510	MEPL10_4c00550	MEPL1_3c02810	MEPL3_2c00510	MPTS_1c05420
hypothetical protein	MEPL4_3c03370	MEPL7_2c03400	MEPL11_2c01090	MEPL8_3c01090	MEPL12_2c01090	MEPL6_2c01090	MEPL_c005990	MEPL2_2c03460	MEPL9_2c01090	MEPL10_4c01130	MEPL1_3c03390	MEPL3_2c01090	MPTS_1c06000
inner membrane amino-acid ABC transporter permease protein YecS	MEPL4_3c03430	MEPL7_2c03460	MEPL11_2c01150	n.d.	MEPL12_2c01150	n.d.	MEPL_c006050	MEPL2_2c03520	MEPL9_2c01150	MEPL10_4c01190	MEPL1_3c03450	MEPL3_2c01150	MPTS_1c06060
cell division protein DivIB	MEPL4_3c04200	MEPL7_2c04230	MEPL11_2c01920	MEPL8_3c01930	MEPL12_2c01920	MEPL6_3c00470	MEPL_c006820	MEPL2_2c04290	MEPL9_2c01920	MEPL10_4c01960	MEPL1_3c04220	MEPL3_2c01920	MPTS_1c06830
transcriptional antiterminator	MEPL4_3c04320	MEPL7_2c04350	MEPL11_2c02040	MEPL8_3c02050	MEPL12_2c02040	MEPL6_3c00590	MEPL_c006940	MEPL2_2c04410	MEPL9_2c02040	MEPL10_4c02080	MEPL1_3c04340	MEPL3_2c02040	MPTS_1c06950
hypothetical protein	MEPL4_3c04330	MEPL7_2c04360	MEPL11_2c02050	MEPL8_3c02060	MEPL12_2c02050	MEPL6_3c00600	MEPL_c006950	MEPL2_2c04420	MEPL9_2c02050	MEPL10_4c02090	MEPL1_3c04350	MEPL3_2c02050	MPTS_1c06960
putative ABC transporter ATP-binding protein	MEPL4_3c04820	MEPL7_2c04850	MEPL11_2c02540	MEPL8_3c02550	MEPL12_2c02540	MEPL6_3c01090	MEPL_c007440	MEPL2_2c04910	MEPL9_2c02540	MEPL10_4c02580	MEPL1_3c04840	MEPL3_2c02540	MPTS_1c07450
hypothetical protein	MEPL4_3c04880	MEPL7_2c04910	MEPL11_2c02600	MEPL8_3c02610	MEPL12_2c02600	MEPL6_3c01150	n.d.	MEPL2_2c04970	MEPL9_2c02600	MEPL10_4c02640	MEPL1_3c04900	MEPL3_2c02600	MPTS_1c07510
cell division protein FtsK	MEPL4_3c05100	MEPL7_2c05130	MEPL11_2c02820	MEPL8_3c02830	MEPL12_2c02820	MEPL6_3c01370	MEPL_c007720	MEPL2_2c05190	MEPL9_2c02820	MEPL10_4c02860	MEPL1_3c05120	MEPL3_2c02820	MPTS_1c07730
activator of (R)-2-hydroxyglutaryl-CoA dehydratase	MEPL4_3c05440	MEPL7_2c05470	MEPL11_2c03160	MEPL8_3c03170	MEPL12_2c03160	MEPL6_3c01710	MEPL_c008060	MEPL2_2c05530	MEPL9_2c03160	MEPL10_4c03200	MEPL1_3c05460	MEPL3_2c03160	MPTS_1c08070
ATP-dependent helicase/deoxyribonuclease subunit B	MEPL4_3c06290	MEPL7_2c06320	MEPL11_2c04010	MEPL8_3c04020	MEPL12_2c04020	MEPL6_3c02550	MEPL_c008910	MEPL2_2c06380	MEPL9_2c04010	MEPL10_4c04050	MEPL1_3c06310	MEPL3_2c04010	MPTS_1c08920
hypothetical protein	MEPL4_3c06460	MEPL7_2c06490	MEPL11_2c04180	MEPL8_3c04190	MEPL12_2c04190	MEPL6_3c02720	MEPL_c009080	MEPL2_2c06550	MEPL9_2c04180	MEPL10_4c04220	MEPL1_3c06480	MEPL3_2c04180	MPTS_1c09090
hypothetical protein	MEPL4_3c06470	MEPL7_2c06500	MEPL11_2c04190	MEPL8_3c04200	MEPL12_2c04200	MEPL6_3c02730	MEPL_c009090	MEPL2_2c06560	MEPL9_2c04190	MEPL10_4c04230	MEPL1_3c06490	MEPL3_2c04190	MPTS_1c09100
glycerophosphoryl diester phosphodiesterase	MEPL4_3c06580	MEPL7_2c06610	MEPL11_2c04300	MEPL8_3c04310	MEPL12_2c04310	MEPL6_3c02840	MEPL_c009200	MEPL2_2c06670	MEPL9_2c04300	MEPL10_4c04340	MEPL1_3c06600	MEPL3_2c04300	MPTS_1c09210
ABC transporter, ATP-binding protein	MEPL4_3c06620	MEPL7_2c06650	MEPL11_2c04340	MEPL8_3c04350	MEPL12_2c04350	MEPL6_3c02880	MEPL_c009240	MEPL2_2c06710	MEPL9_2c04340	MEPL10_4c04380	MEPL1_3c06640	MEPL3_2c04340	MPTS_1c09250
hypothetical protein	n.d.	n.d.	n.d.	MEPL8_3c04460	MEPL12_2c04460	MEPL6_3c02990	n.d.	n.d.	n.d.	n.d.	n.d.	n.d.	MPTS_1c09360
segregation and condensation protein A	MEPL4_3c06830	MEPL7_2c06860	MEPL11_2c04550	MEPL8_3c04560	MEPL12_2c04560	MEPL6_3c03090	MEPL_c009450	MEPL2_2c06920	MEPL9_2c04550	MEPL10_4c04590	MEPL1_3c06850	MEPL3_2c04550	MPTS_1c09460
sodium, potassium, lithium and rubidium/H(+) antiporter NhaK	MEPL4_3c07060	MEPL7_2c07090	MEPL11_2c04780	MEPL8_3c04790	MEPL12_2c04790	MEPL6_3c03320	MEPL_c009680	MEPL2_2c07150	MEPL9_2c04780	MEPL10_4c04820	MEPL1_3c07080	MEPL3_2c04780	MPTS_1c09690
transketolase Tkt	MEPL4_3c07120	MEPL7_2c07150	MEPL11_2c04840	MEPL8_3c04850	MEPL12_2c04850	MEPL6_3c03380	MEPL_c009740	MEPL2_2c07210	MEPL9_2c04840	MEPL10_4c04880	MEPL1_3c07140	MEPL3_2c04840	MPTS_1c09750
DNA topoisomerase 4 subunit A	MEPL4_4c00880	MEPL7_2c08100	MEPL11_3c00890	MEPL8_3c05090	MEPL12_3c00180	MEPL6_3c03620	MEPL_c010690	MEPL2_2c08160	MEPL9_3c00890	MEPL10_5c00890	MEPL1_4c00890	MEPL3_3c00890	MPTS_1c09990
uracil permease PyrP	MEPL4_4c01340	MEPL7_2c08560	MEPL11_3c01350	MEPL8_4c00260	MEPL12_3c00640	MEPL6_3c04080	MEPL_c011150	MEPL2_2c08620	MEPL9_3c01350	MEPL10_5c01350	MEPL1_4c01350	MEPL3_3c01350	MPTS_1c10450
hypothetical protein	MEPL4_4c01500	n.d.	MEPL11_3c01530	MEPL8_4c00430	MEPL12_3c00810	MEPL6_3c04250	MEPL_c011320	MEPL2_2c08790	MEPL9_3c01530	MEPL10_5c01530	MEPL1_4c01520	MEPL3_3c01520	MPTS_1c10620
hypothetical protein	n.d.	n.d.	n.d.	n.d.	n.d.	n.d.	n.d.	n.d.	n.d.	n.d.	n.d.	n.d.	MPTS_1c10670
putative ATP-dependent helicase, DinG-like protein	MEPL4_4c01770	MEPL7_4c00090	MEPL11_4c00090	MEPL8_6c00090	MEPL12_4c00090	MEPL6_4c00090	MEPL_c011590	MEPL2_2c09060	MEPL9_4c00090	MEPL10_6c00090	MEPL1_5c00090	MEPL3_4c00090	MPTS_1c10890
DNA polymerase III PolC-type	MEPL4_4c01790	MEPL7_4c00110	MEPL11_4c00110	MEPL8_6c00110	MEPL12_4c00110	MEPL6_4c00110	MEPL_c011610	MEPL2_2c09080	MEPL9_4c00110	MEPL10_6c00110	MEPL1_5c00110	MEPL3_4c00110	MPTS_1c10910
putative metallo-hydrolase	MEPL4_4c02100	MEPL7_4c00420	MEPL11_4c00420	MEPL8_6c00420	MEPL12_4c00420	MEPL6_4c00420	MEPL_c011920	MEPL2_2c09390	MEPL9_4c00420	MEPL10_6c00420	MEPL1_5c00420	MEPL3_4c00420	MPTS_1c11220
putative ribosomal protein YlxQ	MEPL4_4c02500	MEPL7_4c00820	MEPL11_5c00140	MEPL8_6c00820	MEPL12_4c00820	MEPL6_4c00820	MEPL_c012320	MEPL2_2c09790	MEPL9_4c00820	MEPL10_6c00820	MEPL1_5c00820	MEPL3_5c00140	MPTS_1c11620
hypothetical protein	MEPL4_4c02750	MEPL7_4c01070	MEPL11_5c00390	MEPL8_6c01070	MEPL12_4c01070	MEPL6_4c01070	MEPL_c012570	MEPL2_2c10040	MEPL9_4c01070	MEPL10_6c01070	MEPL1_5c01070	MEPL3_5c00390	MPTS_1c11870
hypothetical protein	MEPL4_4c02820	MEPL7_4c01140	MEPL11_5c00460	MEPL8_6c01140	MEPL12_4c01140	MEPL6_4c01140	MEPL_c012640	MEPL2_2c10110	MEPL9_4c01140	MEPL10_6c01140	MEPL1_5c01140	MEPL3_5c00460	MPTS_1c11940
pyruvate kinase Pyk	MEPL4_5c00060	MEPL7_5c00060	MEPL11_6c00060	MEPL8_7c01750	MEPL12_5c00060	MEPL6_5c00060	MEPL_c012840	MEPL2_3c00060	MEPL9_5c00060	MEPL10_7c00060	MEPL1_6c00060	MEPL3_6c00060	MPTS_1c12140
hypothetical protein	MEPL4_5c00290	MEPL7_5c00290	MEPL11_6c00290	MEPL8_7c01520	MEPL12_5c00290	MEPL6_5c00290	MEPL_c013070	MEPL2_3c00290	MEPL9_5c00290	MEPL10_7c00290	MEPL1_6c00290	MEPL3_6c00290	MPTS_1c12370
ATPase family protein	MEPL4_5c00390	MEPL7_5c00390	MEPL11_6c00390	MEPL8_7c01420	MEPL12_5c00390	MEPL6_5c00390	MEPL_c013170	MEPL2_3c00390	MEPL9_5c00390	MEPL10_7c00390	MEPL1_6c00390	MEPL3_6c00390	MPTS_1c12470
hypothetical protein	MEPL4_5c00440	MEPL7_5c00440	MEPL11_6c00450	MEPL8_7c01370	MEPL12_5c00440	MEPL6_5c00440	MEPL_c013220	MEPL2_3c00440	MEPL9_5c00440	MEPL10_7c00440	MEPL1_6c00440	MEPL3_6c00440	MPTS_1c12520
competence protein	n.d.	n.d.	n.d.	n.d.	n.d.	n.d.	n.d.	n.d.	n.d.	n.d.	n.d.	n.d.	MPTS_1c12600
hypothetical protein	n.d.	n.d.	n.d.	MEPL8_7c01260	MEPL12_5c00550	MEPL6_5c00550	n.d.	n.d.	n.d.	n.d.	n.d.	n.d.	MPTS_1c12630
nucleoside diphosphate kinase	n.d.	n.d.	n.d.	MEPL8_7c01250	MEPL12_5c00560	MEPL6_3c00020	n.d.	n.d.	n.d.	n.d.	n.d.	n.d.	MPTS_1c12640
hemolysin XhlA family protein	n.d.	n.d.	n.d.	MEPL8_7c01220	MEPL12_5c00590	MEPL6_1c03690	n.d.	n.d.	n.d.	n.d.	n.d.	n.d.	MPTS_1c12670
putative phage protein	MEPL4_4c00190	MEPL7_2c07400	MEPL11_3c00190	MEPL8_7c01210	MEPL12_5c00600	MEPL6_1c03680	MEPL_c009990	MEPL2_2c07460,MEPL2_43p00120	MEPL9_3c00190	MEPL10_5c00190	MEPL1_4c00190	MEPL3_3c00190	MPTS_1c12680
hypothetical protein	MEPL4_4c00200	MEPL7_2c07410	MEPL11_3c00200	MEPL8_7c01200	MEPL12_5c00610	MEPL6_1c03670	MEPL_c010000	MEPL2_2c07470,MEPL2_43p00130	MEPL9_3c00200	MEPL10_5c00200	MEPL1_4c00200	MEPL3_3c00200	MPTS_1c12690
hypothetical protein	MEPL4_4c00210	MEPL7_2c07420	MEPL11_3c00210	MEPL8_7c01190	MEPL12_5c00620	MEPL6_1c03660	MEPL_c010010	MEPL2_2c07480,MEPL2_43p00140	MEPL9_3c00210	MEPL10_5c00210	MEPL1_4c00210	MEPL3_3c00210	MPTS_1c12700
putative phage protein	MEPL4_4c00220	MEPL7_2c07430	MEPL11_3c00220	MEPL8_7c01180	MEPL12_5c00630	MEPL6_1c03650	MEPL_c010020	MEPL2_2c07490,MEPL2_43p00150	MEPL9_3c00220	MEPL10_5c00220	MEPL1_4c00220	MEPL3_3c00220	MPTS_1c12710
hypothetical protein	MEPL4_4c00230	MEPL7_2c07440	MEPL11_3c00230	MEPL8_7c01170	MEPL12_5c00640	MEPL6_1c03640	MEPL_c010030	MEPL2_2c07500,MEPL2_43p00160	MEPL9_3c00230	MEPL10_5c00230	MEPL1_4c00230	MEPL3_3c00230	MPTS_1c12720
phage tail protein, endopeptidase	n.d.	n.d.	n.d.	MEPL8_7c01160	MEPL12_5c00650	MEPL6_1c03630	n.d.	n.d.	n.d.	n.d.	n.d.	n.d.	MPTS_1c12730
phage tail protein	n.d.	n.d.	n.d.	MEPL8_7c01150	MEPL12_5c00660	MEPL6_1c03620	n.d.	n.d.	n.d.	n.d.	n.d.	n.d.	MPTS_1c12740
putative phage protein	n.d.	n.d.	n.d.	MEPL8_7c01140	MEPL12_5c00670	MEPL6_1c03610	n.d.	n.d.	n.d.	n.d.	n.d.	n.d.	MPTS_1c12750
phage minor tail protein	n.d.	n.d.	n.d.	MEPL8_7c01130	MEPL12_5c00680	MEPL6_1c03600	n.d.	n.d.	n.d.	n.d.	n.d.	n.d.	MPTS_1c12760
bacteriophage Gp15 protein	n.d.	n.d.	n.d.	MEPL8_7c01120	MEPL12_5c00690	MEPL6_1c03590	n.d.	n.d.	n.d.	n.d.	n.d.	n.d.	MPTS_1c12770
hypothetical protein	n.d.	n.d.	n.d.	MEPL8_7c01110	MEPL12_5c00700	MEPL6_1c03580	n.d.	n.d.	n.d.	n.d.	n.d.	n.d.	MPTS_1c12780
hypothetical protein	n.d.	n.d.	n.d.	MEPL8_7c01100	MEPL12_5c00710	MEPL6_1c03570	n.d.	n.d.	n.d.	n.d.	n.d.	n.d.	MPTS_1c12790
minor capsid protein	n.d.	n.d.	n.d.	MEPL8_7c01090	MEPL12_5c00720	MEPL6_1c03560	n.d.	n.d.	n.d.	n.d.	n.d.	n.d.	MPTS_1c12800
minor capsid protein	n.d.	n.d.	n.d.	MEPL8_7c01080	MEPL12_5c00730	MEPL6_1c03550	n.d.	n.d.	n.d.	n.d.	n.d.	n.d.	MPTS_1c12810
minor capsid protein	n.d.	n.d.	n.d.	MEPL8_7c01070	MEPL12_5c00740	MEPL6_1c03540	n.d.	n.d.	n.d.	n.d.	n.d.	n.d.	MPTS_1c12820
hypothetical protein	n.d.	n.d.	n.d.	MEPL8_7c01060	MEPL12_5c00750	MEPL6_1c03530	n.d.	n.d.	n.d.	n.d.	n.d.	n.d.	MPTS_1c12830
hypothetical protein	n.d.	n.d.	n.d.	MEPL8_7c01050	MEPL12_5c00760	MEPL6_1c03520	n.d.	n.d.	n.d.	n.d.	n.d.	n.d.	MPTS_1c12840
hypothetical protein	n.d.	n.d.	n.d.	MEPL8_7c01040	MEPL12_5c00770	MEPL6_1c03510	n.d.	n.d.	n.d.	n.d.	n.d.	n.d.	MPTS_1c12850
phage minor structural protein GP20	n.d.	n.d.	n.d.	MEPL8_7c01030	MEPL12_5c00780	n.d.	n.d.	n.d.	n.d.	n.d.	n.d.	n.d.	MPTS_1c12860
phage minor structural protein GP20	n.d.	n.d.	n.d.	MEPL8_7c01020	MEPL12_5c00790	n.d.	n.d.	n.d.	n.d.	n.d.	n.d.	n.d.	MPTS_1c12870
phage minor capsid protein 2	n.d.	n.d.	n.d.	MEPL8_7c01010	MEPL12_5c00800	n.d.	n.d.	n.d.	n.d.	n.d.	n.d.	n.d.	MPTS_1c12880
phage minor capsid protein 2	n.d.	n.d.	n.d.	MEPL8_7c01000	MEPL12_5c00810	n.d.	n.d.	n.d.	n.d.	n.d.	n.d.	n.d.	MPTS_1c12890
phage portal protein, SPP1 Gp6-like	n.d.	n.d.	n.d.	MEPL8_7c00990	MEPL12_5c00820	MEPL6_1c03480	n.d.	n.d.	n.d.	n.d.	n.d.	n.d.	MPTS_1c12900
phage terminase large subunit	n.d.	n.d.	n.d.	MEPL8_7c00980	MEPL12_5c00830	n.d.	n.d.	n.d.	n.d.	n.d.	n.d.	n.d.	MPTS_1c12910
phage terminase large subunit	n.d.	n.d.	n.d.	MEPL8_7c00970	MEPL12_5c00840	n.d.	n.d.	n.d.	n.d.	n.d.	n.d.	n.d.	MPTS_1c12920
phage terminase large subunit	n.d.	n.d.	n.d.	MEPL8_7c00960	MEPL12_5c00850	n.d.	n.d.	n.d.	n.d.	n.d.	n.d.	n.d.	MPTS_1c12930
terminase small subunit	n.d.	n.d.	n.d.	MEPL8_7c00950	MEPL12_5c00860	MEPL6_1c03460	n.d.	n.d.	n.d.	n.d.	n.d.	n.d.	MPTS_1c12940
hypothetical protein	MEPL4_4c00450	MEPL7_2c07670	MEPL11_3c00460	MEPL8_7c00940	MEPL12_5c00870	MEPL6_1c03450	MEPL_c010260	MEPL2_2c07730,MEPL2_43p00390	MEPL9_3c00460	MEPL10_5c00460	MEPL1_4c00460	MEPL3_3c00460	MPTS_1c12950
phage protein	MEPL4_4c00470	MEPL7_2c07690	MEPL11_3c00480	MEPL8_7c00920	MEPL12_5c00890	MEPL6_1c03430	MEPL_c010280	MEPL2_2c07750,MEPL2_43p00410	MEPL9_3c00480	MEPL10_5c00480	MEPL1_4c00480	MEPL3_3c00480	MPTS_1c12970
hypothetical protein	MEPL4_4c00480	MEPL7_2c07700	MEPL11_3c00490	MEPL8_7c00910	MEPL12_5c00900	MEPL6_1c03420	MEPL_c010290	MEPL2_2c07760,MEPL2_43p00420	MEPL9_3c00490	MEPL10_5c00490	MEPL1_4c00490	MEPL3_3c00490	MPTS_1c12980
hypothetical protein	MEPL4_4c00490	MEPL7_2c07710	MEPL11_3c00500	MEPL8_7c00900	MEPL12_5c00910	MEPL6_1c03410	MEPL_c010300	MEPL2_2c07770,MEPL2_43p00430	MEPL9_3c00500	MEPL10_5c00500	MEPL1_4c00500	MEPL3_3c00500	MPTS_1c12990
hypothetical protein	n.d.	n.d.	n.d.	MEPL8_7c00890	MEPL12_5c00920	MEPL6_1c03400	n.d.	n.d.	n.d.	n.d.	n.d.	n.d.	MPTS_1c13000
hypothetical protein	n.d.	n.d.	n.d.	MEPL8_7c00880	MEPL12_5c00930	MEPL6_1c03390	n.d.	n.d.	n.d.	n.d.	n.d.	n.d.	MPTS_1c13010
endodeoxyribonuclease RusA family protein	MEPL4_4c00510	MEPL7_2c07730	MEPL11_3c00520	MEPL8_7c00870	MEPL12_5c00940	MEPL6_1c03380	MEPL_c010320	MEPL2_2c07790,MEPL2_43p00450	MEPL9_3c00520	MEPL10_5c00520	MEPL1_4c00520	MEPL3_3c00520	MPTS_1c13020
hypothetical protein	n.d.	n.d.	n.d.	n.d.	MEPL12_5c00960	n.d.	n.d.	n.d.	n.d.	n.d.	n.d.	n.d.	MPTS_1c13040
hypothetical protein	MEPL4_4c00540	MEPL7_2c07760	MEPL11_3c00550	MEPL8_7c00840	n.d.	MEPL6_1c03350,MEPL6_2c01660	MEPL_c010350	MEPL2_2c07820,MEPL2_43p00480	MEPL9_3c00550	MEPL10_5c00550	MEPL1_4c00550	MEPL3_3c00550	MPTS_1c13050
hypothetical protein	MEPL4_4c00550	MEPL7_2c07770	MEPL11_3c00560	MEPL8_7c00830	MEPL12_5c00980	MEPL6_1c03340,MEPL6_2c01650	MEPL_c010360	MEPL2_2c07830,MEPL2_43p00490	MEPL9_3c00560	MEPL10_5c00560	MEPL1_4c00560	MEPL3_3c00560	MPTS_1c13060
PD-(D/E)XK nuclease superfamily protein	n.d.	n.d.	n.d.	MEPL8_7c00820	MEPL12_5c00990	MEPL6_1c03330,MEPL6_2c01640	n.d.	n.d.	n.d.	n.d.	n.d.	n.d.	MPTS_1c13070
RecT family protein	n.d.	n.d.	n.d.	MEPL8_7c00810	MEPL12_5c01000	MEPL6_1c03320,MEPL6_2c01630	n.d.	n.d.	n.d.	n.d.	n.d.	n.d.	MPTS_1c13080
hypothetical protein	MEPL4_4c00580	MEPL7_2c07800	MEPL11_3c00590	MEPL8_7c00800	MEPL12_5c01010	MEPL6_1c03310,MEPL6_2c01620	MEPL_c010390	MEPL2_2c07860,MEPL2_43p00520	MEPL9_3c00590	MEPL10_5c00590	MEPL1_4c00590	MEPL3_3c00590	MPTS_1c13090
hypothetical protein	MEPL4_4c00610	MEPL7_2c07830	MEPL11_3c00620	MEPL8_7c00790	MEPL12_5c01020	MEPL6_1c03300,MEPL6_2c01590	MEPL_c010420	MEPL2_2c07890,MEPL2_43p00550	MEPL9_3c00620	MEPL10_5c00620	MEPL1_4c00620	MEPL3_3c00620	MPTS_1c13100
hypothetical protein	n.d.	n.d.	n.d.	MEPL8_7c00780	MEPL12_5c01030	MEPL6_1c03290	n.d.	n.d.	n.d.	n.d.	n.d.	n.d.	MPTS_1c13110
hypothetical protein	n.d.	n.d.	n.d.	MEPL8_7c00770	MEPL12_5c01040	MEPL6_1c03280	n.d.	n.d.	n.d.	n.d.	n.d.	n.d.	MPTS_1c13120
phage antirepressor protein	MEPL4_4c00700	MEPL7_2c07920	MEPL11_3c00710	MEPL8_7c00760	MEPL12_5c01050	MEPL6_1c03270	MEPL_c010510	MEPL2_2c07980,MEPL2_43p00640	MEPL9_3c00710	MEPL10_5c00710	MEPL1_4c00710	MEPL3_3c00710	MPTS_1c13130
hypothetical protein	n.d.	n.d.	n.d.	MEPL8_7c00750	MEPL12_5c01060	MEPL6_1c03260	n.d.	n.d.	n.d.	n.d.	n.d.	n.d.	MPTS_1c13140
repressor protein	MEPL4_4c00720	MEPL7_2c07940	MEPL11_3c00730	MEPL8_7c00740	MEPL12_5c01070	MEPL6_1c03250,MEPL6_2c01540	MEPL_c010530	MEPL2_2c08000,MEPL2_43p00660	MEPL9_3c00730	MEPL10_5c00730	MEPL1_4c00730	MEPL3_3c00730	MPTS_1c13150
hypothetical protein	n.d.	n.d.	n.d.	n.d.	n.d.	n.d.	n.d.	n.d.	n.d.	n.d.	n.d.	n.d.	MPTS_1c13160
hypothetical protein	n.d.	n.d.	n.d.	MEPL8_7c00730	MEPL12_5c01080	MEPL6_1c03240	n.d.	n.d.	n.d.	n.d.	n.d.	n.d.	MPTS_1c13170
DNA-invertase	n.d.	n.d.	n.d.	MEPL8_7c00710	MEPL12_5c01100	MEPL6_1c03220	n.d.	n.d.	n.d.	n.d.	n.d.	n.d.	MPTS_1c13190
recombinase	n.d.	n.d.	n.d.	MEPL8_7c00700	MEPL12_5c01110	MEPL6_1c03210	n.d.	n.d.	n.d.	n.d.	n.d.	n.d.	MPTS_1c13200
hypothetical protein	n.d.	n.d.	n.d.	MEPL8_7c00690	MEPL12_5c01120	MEPL6_1c03200	n.d.	n.d.	n.d.	n.d.	n.d.	n.d.	MPTS_1c13210
late competence protein ComGB	MEPL4_5c00550	MEPL7_5c00560	MEPL11_6c00560	MEPL8_7c00680	MEPL12_5c01130	MEPL6_1c03190	MEPL_c013330	MEPL2_3c00550	MEPL9_5c00550	MEPL10_7c00550	MEPL1_6c00550	MEPL3_6c00550	MPTS_1c13220
bacteriophage peptidoglycan hydrolase	n.d.	n.d.	n.d.	MEPL8_7c01240,MEPL8_7c00550	MEPL12_5c00570,MEPL12_5c01260	MEPL6_3c00010,MEPL6_1c03060	n.d.	MEPL2_3c00680	n.d.	n.d.	n.d.	n.d.	MPTS_1c13350,MPTS_1c12650
hypothetical protein	MEPL4_5c00720	MEPL7_5c00730	MEPL11_6c00730	MEPL8_7c00510	MEPL12_5c01300	MEPL6_1c03020	MEPL_c013500	MEPL2_3c00720	MEPL9_5c00720	MEPL10_7c00720	MEPL1_6c00720	MEPL3_6c00720	MPTS_1c13390
CHAP domain protein	MEPL4_5c00760	MEPL7_5c00770	MEPL11_6c00770	MEPL8_7c00470	MEPL12_5c01340	MEPL6_1c02980	MEPL_c013540	MEPL2_3c00760	MEPL9_5c00760	MEPL10_7c00760	MEPL1_6c00760	MEPL3_6c00760	MPTS_1c13430
hypothetical protein	MEPL4_5c00980	MEPL7_5c00990	MEPL11_6c00990	MEPL8_7c00240	MEPL12_5c01560	MEPL6_1c02750	MEPL_c013760	MEPL2_3c00980	MEPL9_5c00980	MEPL10_7c00980	MEPL1_6c00980	MEPL3_6c00980	MPTS_1c13670
lanthionine synthetase C-like protein	MEPL4_5c01020	MEPL7_5c01030	MEPL11_6c01030	MEPL8_7c00200	MEPL12_5c01600	MEPL6_1c02710	MEPL_c013800	MEPL2_3c01020	MEPL9_5c01020	MEPL10_7c01020	MEPL1_6c01020	MEPL3_6c01020	MPTS_1c13710
lantibiotic transport ATP-binding protein SrtF	MEPL4_5c01030	MEPL7_5c01040	MEPL11_6c01040	MEPL8_7c00190	MEPL12_5c01610	MEPL6_1c02700	MEPL_c013810	MEPL2_3c01030	MEPL9_5c01030	MEPL10_7c01030	MEPL1_6c01030	MEPL3_6c01030	MPTS_1c13720
lantibiotic ABC transporter permease	MEPL4_5c01040	MEPL7_5c01050	MEPL11_6c01050	MEPL8_7c00180	MEPL12_5c01620	MEPL6_1c02690	MEPL_c013820	MEPL2_3c01040	MEPL9_5c01040	MEPL10_7c01040	MEPL1_6c01040	MEPL3_6c01040	MPTS_1c13730
lantibiotic ABC transporter	MEPL4_5c01050	MEPL7_5c01060	MEPL11_6c01060	MEPL8_7c00170	MEPL12_5c01630	MEPL6_1c02680	MEPL_c013830	MEPL2_3c01050	MEPL9_5c01050	MEPL10_7c01050	MEPL1_6c01050	MEPL3_6c01050	MPTS_1c13740
hypothetical protein	MEPL4_5c01060	MEPL7_5c01070	MEPL11_6c01070	MEPL8_7c00160	MEPL12_5c01640	MEPL6_1c02670	MEPL_c013840	MEPL2_3c01060	MEPL9_5c01060	MEPL10_7c01060	MEPL1_6c01060	MEPL3_6c01060	MPTS_1c13750
hypothetical protein	MEPL4_5c01070	MEPL7_5c01080	MEPL11_6c01080	MEPL8_7c00150	MEPL12_5c01650	MEPL6_1c02660	MEPL_c013850	MEPL2_3c01070	MEPL9_5c01070	MEPL10_7c01070	MEPL1_6c01070	MEPL3_6c01070	MPTS_1c13760
hypothetical protein	MEPL4_5c01080	MEPL7_5c01090	MEPL11_6c01090	MEPL8_7c00140	MEPL12_5c01660	MEPL6_1c02650	MEPL_c013860	MEPL2_3c01080	MEPL9_5c01080	MEPL10_7c01080	MEPL1_6c01080	MEPL3_6c01080	MPTS_1c13770
hypothetical protein	MEPL4_5c01140	MEPL7_5c01160	MEPL11_6c01160	MEPL8_7c00080	MEPL12_5c01720	MEPL6_1c02590	MEPL_c013930	MEPL2_3c01150	MEPL9_5c01150	MEPL10_7c01150	MEPL1_6c01150	MEPL3_6c01150	MPTS_1c13830
type I restriction-modification system, specificity subunit S	n.d.	n.d.	n.d.	MEPL8_7c00060	MEPL12_5c01740	MEPL6_1c02570	n.d.	n.d.	n.d.	n.d.	n.d.	n.d.	MPTS_1c13850
type I restriction-modification system, specificity subunit S	MEPL4_5c01170	MEPL7_5c01190	MEPL11_6c01190	MEPL8_7c00050	MEPL12_5c01750	MEPL6_1c02560	MEPL_c013960	MEPL2_3c01180	MEPL9_5c01180	MEPL10_7c01180	MEPL1_6c01180	MEPL3_6c01180	MPTS_1c13860
type I restriction-modification system, DNA-methyltransferase subunit M	MEPL4_5c01190	MEPL7_5c01210	MEPL11_6c01210	MEPL8_7c00030	MEPL12_5c01770	MEPL6_1c02540	MEPL_c013980	MEPL2_3c01200	MEPL9_5c01200	MEPL10_7c01200	MEPL1_6c01200	MEPL3_6c01200	MPTS_1c13880
type I restriction-modification system, restriction subunit R	MEPL4_5c01200	MEPL7_5c01220	MEPL11_6c01220	MEPL8_7c00020	MEPL12_5c01780	MEPL6_1c02530	MEPL_c013990	MEPL2_3c01210	MEPL9_5c01210	MEPL10_7c01210	MEPL1_6c01210	MEPL3_6c01210	MPTS_1c13890
type I restriction-modification system, restriction subunit R	MEPL4_5c01210	MEPL7_5c01230	MEPL11_6c01230	MEPL8_7c00010	n.d.	MEPL6_1c02520	MEPL_c014000	MEPL2_3c01220	MEPL9_5c01220	MEPL10_7c01220	MEPL1_6c01220	MEPL3_6c01220	MPTS_1c13900
putative ABC transporter ATP-binding protein	MEPL4_5c01770	MEPL7_5c01790	MEPL11_6c01790	MEPL8_8c00560	MEPL12_5c02350	MEPL6_1c01960	MEPL_c014560	MEPL2_3c01780	MEPL9_5c01780	MEPL10_7c01780	MEPL1_6c01780	MEPL3_6c01780	MPTS_1c14460
putative membrane protein	MEPL4_5c01920	MEPL7_5c01940	MEPL11_6c01940	MEPL8_8c00710	MEPL12_5c02500	MEPL6_1c01810	MEPL_c014710	MEPL2_3c01930	MEPL9_6c00020	MEPL10_8c00020	MEPL1_7c00020	MEPL3_7c00020	MPTS_1c14610
dephospho-CoA kinase CoaE	MEPL4_5c02040	MEPL7_5c02060	MEPL11_6c02060	MEPL8_8c00830	MEPL12_5c02620	MEPL6_1c01690	MEPL_c014830	MEPL2_3c02050	MEPL9_6c00140	MEPL10_8c00140	MEPL1_7c00140	MEPL3_7c00140	MPTS_1c14730
hypothetical protein	MEPL4_5c02070	MEPL7_5c02090	MEPL11_6c02090	MEPL8_8c00860	MEPL12_5c02650	MEPL6_1c01660	MEPL_c014860	MEPL2_3c02080	MEPL9_6c00170	MEPL10_8c00170	MEPL1_7c00170	MEPL3_7c00170	MPTS_1c14760
copper-exporting P-type ATPase B	MEPL4_5c02090	MEPL7_5c02110	MEPL11_6c02110	MEPL8_8c00880	MEPL12_5c02670	MEPL6_1c01640	MEPL_c014880	MEPL2_3c02100	MEPL9_6c00190	MEPL10_8c00190	MEPL1_7c00190	MEPL3_7c00190	MPTS_1c14780
ABC-2 family transporter protein	MEPL4_5c02190	MEPL7_5c02210	MEPL11_6c02210	MEPL8_8c00980	MEPL12_5c02770	MEPL6_1c01540	MEPL_c014980	MEPL2_3c02200	MEPL9_6c00290	MEPL10_8c00290	MEPL1_7c00290	MEPL3_7c00290	MPTS_1c14890
alanine racemase Alr	MEPL4_5c02250	MEPL7_5c02270	MEPL11_6c02270	MEPL8_8c01040	MEPL12_5c02830	MEPL6_1c01480	MEPL_c015040	MEPL2_3c02260	MEPL9_6c00350	MEPL10_8c00350	MEPL1_7c00350	MEPL3_7c00350	MPTS_1c14950
putative MFS-type transporter	MEPL4_5c02500	MEPL7_5c02520	MEPL11_6c02520	MEPL8_8c01290	MEPL12_5c03080	MEPL6_1c01230	MEPL_c015290	MEPL2_3c02510	MEPL9_6c00600	MEPL10_8c00600	MEPL1_7c00600	MEPL3_7c00600	MPTS_1c15200
CRISPR-associated endoribonuclease Cas2	MEPL4_5c02600	MEPL7_5c02620	MEPL11_6c02620	MEPL8_8c01390	MEPL12_5c03180	MEPL6_1c01130	MEPL_c015390	MEPL2_3c02610	MEPL9_6c00700	MEPL10_8c00700	MEPL1_7c00700	MEPL3_7c00700	MPTS_1c15300
hypothetical protein	MEPL4_5c02670	MEPL7_5c02690	MEPL11_6c02690	MEPL8_8c01460	MEPL12_5c03250	MEPL6_1c01060	MEPL_c015460	MEPL2_3c02680	MEPL9_6c00770	MEPL10_8c00770	MEPL1_7c00770	MEPL3_7c00770	MPTS_1c15370
dipeptide-binding protein DppE	MEPL4_5c02900	MEPL7_5c02920	MEPL11_6c02920	MEPL8_8c01690	MEPL12_5c03480	MEPL6_1c00830	MEPL_c015690	MEPL2_3c02910	MEPL9_6c01000	MEPL10_8c01000	MEPL1_7c01000	MEPL3_7c01000	MPTS_1c15600
pectate lyase E	MEPL4_5c02940	MEPL7_5c02960	MEPL11_6c02960	MEPL8_8c01730	MEPL12_5c03520	MEPL6_1c00790	MEPL_c015730	MEPL2_3c02950	MEPL9_6c01040	MEPL10_8c01040	MEPL1_7c01040	MEPL3_7c01040	MPTS_1c15640
hypothetical protein	MEPL4_6c00220	MEPL7_1c00220	MEPL11_1c00220	MEPL8_11c00060	MEPL12_1c00220	MEPL6_6c00220	MEPL_c016870	MEPL2_4c00220	MEPL9_1c00220	MEPL10_1c00220	MEPL1_9c00220	MEPL3_1c00220	MPTS_1c16780
putative membrane protein	MEPL4_6c00230	MEPL7_1c00230	MEPL11_1c00230	MEPL8_11c00070	MEPL12_1c00230	MEPL6_6c00230	MEPL_c016880	MEPL2_4c00230	MEPL9_1c00230	MEPL10_1c00230	MEPL1_9c00230	MEPL3_1c00230	MPTS_1c16790
hypothetical protein	MEPL4_7c00380	MEPL7_8c00600	MEPL11_7c00060	MEPL8_12c00060	MEPL12_8c00060	MEPL6_15c00140	MEPL_178p001360	MEPL2_5c00900	MEPL9_10c00330	MEPL10_10c00380	MEPL1_10c00060	MEPL3_9c00140	MPTS_2c00050
hypothetical protein	MEPL4_7c00430	MEPL7_8c00550	MEPL11_7c00110	MEPL8_12c00110	MEPL12_8c00110	MEPL6_15c00090	MEPL_178p001310	MEPL2_5c00950	MEPL9_10c00380	MEPL10_10c00430	MEPL1_10c00110	MEPL3_9c00190	MPTS_2c00100
hypothetical protein	MEPL4_7c00440	MEPL7_8c00540	MEPL11_7c00120	MEPL8_12c00120	MEPL12_8c00120	MEPL6_15c00080	MEPL_178p001300	MEPL2_5c00960	MEPL9_10c00390	MEPL10_10c00440	MEPL1_10c00120	MEPL3_9c00200	MPTS_2c00110
hypothetical protein	MEPL4_7c00520	MEPL7_8c00460	MEPL11_7c00200	MEPL8_12c00200	MEPL12_9c00040	MEPL6_14c00020	MEPL_178p001220	MEPL2_5c01040	MEPL9_8c00010	MEPL10_10c00520	MEPL1_10c00200	MEPL3_9c00290	MPTS_2c00190
hypothetical protein	MEPL4_7c00550	MEPL7_8c00430	MEPL11_7c00230	MEPL8_12c00230	MEPL12_9c00070	MEPL6_13c00440	MEPL_178p001190	MEPL2_5c01070	MEPL9_8c00040	MEPL10_10c00550	MEPL1_10c00230	MEPL3_9c00320	MPTS_2c00220
ABC transporter family protein	MEPL4_7c00560	MEPL7_8c00420	MEPL11_7c00240	MEPL8_13c00010	MEPL12_9c00080	MEPL6_13c00430	MEPL_178p001180	MEPL2_5c01080	MEPL9_8c00050	MEPL10_10c00560	MEPL1_10c00240	MEPL3_9c00330	MPTS_2c00230
hypothetical protein	MEPL4_7c00570	MEPL7_8c00410	MEPL11_7c00250	MEPL8_13c00020	MEPL12_9c00090	MEPL6_13c00420	MEPL_178p001170	MEPL2_5c01090	MEPL9_8c00060	MEPL10_10c00570	MEPL1_10c00250	MEPL3_9c00340	MPTS_2c00240
hypothetical protein	MEPL4_7c00580	MEPL7_8c00400	MEPL11_7c00260	MEPL8_13c00030	MEPL12_9c00100	MEPL6_13c00410	MEPL_178p001160	MEPL2_5c01100	MEPL9_8c00070	MEPL10_10c00580	MEPL1_10c00260	MEPL3_9c00350	MPTS_2c00250
hypothetical protein	MEPL4_7c00590	MEPL7_8c00390	MEPL11_7c00270	MEPL8_13c00040	MEPL12_9c00110	MEPL6_13c00400	MEPL_178p001150	MEPL2_5c01110	MEPL9_8c00080	MEPL10_10c00590	MEPL1_10c00270	MEPL3_9c00360	MPTS_2c00260
putative ABC transporter ATP-binding protein	MEPL4_7c00600	MEPL7_8c00380	MEPL11_7c00280	MEPL8_13c00050	MEPL12_9c00120	MEPL6_13c00390	MEPL_178p001140	MEPL2_5c01120	MEPL9_8c00090	MEPL10_10c00600	MEPL1_10c00280	MEPL3_9c00370	MPTS_2c00270
putative ABC transporter ATP-binding protein	MEPL4_7c00610	MEPL7_8c00370	MEPL11_7c00290	MEPL8_13c00060	MEPL12_9c00130	MEPL6_13c00380	MEPL_178p001130	MEPL2_5c01130	MEPL9_8c00100	MEPL10_10c00610	MEPL1_10c00290	MEPL3_9c00380	MPTS_2c00280
hypothetical protein	MEPL4_7c00640	MEPL7_8c00340	MEPL11_7c00320	MEPL8_13c00090	MEPL12_9c00160	MEPL6_13c00350	MEPL_178p001100	MEPL2_5c01160	MEPL9_8c00130	MEPL10_10c00640	MEPL1_10c00320	MEPL3_9c00410	MPTS_2c00310
putative ABC transporter protein	n.d.	MEPL7_8c00320	n.d.	MEPL8_13c00110	MEPL12_9c00180	MEPL6_13c00330	MEPL_178p001080	n.d.	n.d.	n.d.	MEPL1_10c00340	MEPL3_9c00430	MPTS_2c00330
hypothetical protein	MEPL4_7c00740	MEPL7_8c00240	MEPL11_7c00420	MEPL8_13c00200	MEPL12_7c00050	MEPL6_13c00240	MEPL_178p000990	MEPL2_5c01270	MEPL9_8c00230	MEPL10_10c00750	MEPL1_10c00420	MEPL3_9c00520	MPTS_2c00420
hypothetical protein	MEPL4_7c00790	MEPL7_8c00190	MEPL11_7c00470	MEPL8_13c00250	MEPL12_10c00020	MEPL6_13c00190	MEPL_178p000940	MEPL2_5c01320	MEPL9_8c00280	MEPL10_10c00800	MEPL1_10c00470	MEPL3_9c00570	MPTS_2c00470
surface protein A	MEPL4_7c00980	MEPL7_7c00660	MEPL11_7c00660	MEPL8_13c00440	MEPL12_11c00170	MEPL6_12c00080	MEPL_178p000750	MEPL2_5c00110	MEPL9_8c00470	MEPL10_11c00010	MEPL1_11c00660	MEPL3_9c00760	MPTS_2c00660
hypothetical protein	MEPL4_7c01000	MEPL7_7c00640	MEPL11_7c00680	MEPL8_13c00460	MEPL12_11c00190	MEPL6_12c00060	MEPL_178p000730	MEPL2_5c00130	MEPL9_8c00490	MEPL10_11c00030	MEPL1_11c00680	MEPL3_9c00780	MPTS_2c00680
hypothetical protein	MEPL4_7c01010	MEPL7_7c00630	MEPL11_7c00690	MEPL8_13c00470	MEPL12_11c00200	MEPL6_12c00050	MEPL_178p000720	MEPL2_5c00140	MEPL9_8c00500	MEPL10_11c00040	MEPL1_11c00690	MEPL3_9c00790	MPTS_2c00690
hypothetical protein	MEPL4_7c01110	MEPL7_7c00530	MEPL11_7c00790	MEPL8_13c00570	MEPL12_11c00300	MEPL6_11c00080	MEPL_178p000620	MEPL2_5c00240	MEPL9_8c00600	MEPL10_11c00140	MEPL1_11c00790	MEPL3_9c00890	MPTS_2c00790
hypothetical protein	MEPL4_7c01120	MEPL7_7c00520	MEPL11_7c00800	MEPL8_13c00580	MEPL12_11c00310	MEPL6_11c00070	MEPL_178p000610	MEPL2_5c00250	MEPL9_8c00610	MEPL10_11c00150	MEPL1_11c00800	MEPL3_9c00900	MPTS_2c00800
maltose/maltodextrin-binding protein MalX	MEPL4_7c01390,MEPL4_7c01200	MEPL7_7c00440,MEPL7_7c00250	MEPL11_7c01070,MEPL11_7c00880	MEPL8_13c00660	MEPL12_12c00210,MEPL12_12c00020	MEPL6_9c00070,MEPL6_10c00100	MEPL_178p000530,MEPL_178p000340	MEPL2_5c00330,MEPL2_5c00520	MEPL9_9c00210,MEPL9_9c00020	MEPL10_11c00420,MEPL10_11c00230	MEPL1_15c00010,MEPL1_11c00880	MEPL3_9c00980	MPTS_2c01070,MPTS_2c00880
lactose permease	MEPL4_7c00220	MEPL7_7c00030	MEPL11_7c01290	MEPL8_16c00220	MEPL12_14c00160	MEPL6_7c00110	MEPL_178p000120	MEPL2_5c00740	MEPL9_10c00170	MEPL10_10c00220	MEPL1_15c00230	n.d.	MPTS_2c01290

## Sheet: Sheet_2
Pathogenicity islands determined via GIPSy software (http://www.bioinformatics.org/ftp/pub/gipsy/) with type strain M. plutonius ATCC 35311 set as reference genome.
Strain	Putative Genomic Island	G+C Deviation	Codon Usage Deviation	Virulence Factors	Hypothetical proteins	Gene Composition	Prediction Force
Melissococcus plutonius 21.1	Putative Genomic Island 1	0.22	0	0.11	0.33	MEPL4_2c00210-MEPL4_2c00280	NA
	Putative Genomic Island 2	0.33	0.44	0	0.66	MEPL4_4c00100-MEPL4_4c00180	NA
	Putative Pathogenicity Island 1	0.25	0.18	0.37	0.37	MEPL4_4c00290-MEPL4_4c00440	Normal
	Putative Genomic Island 3	0.15	0.57	0.26	0.68	MEPL4_4c00620-MEPL4_4c00830	NA
Melissococcus plutonius 49.3	Putative Genomic Island 1	0.25	0	0.12	0.37	MEPL7_1c01020-MEPL7_1c01090	NA
	Putative Genomic Island 2	0.23	0.44	0	0.66	MEPL7_2c07310-MEPL7_2c07390	NA
	Putative Pathogenicity Island 1	0.23	0.23	0.41	0.41	MEPL7_2c07500-MEPL7_2c07660	Normal
	Putative Pathogenicity Island 2	0.15	0.8	0.3	0.65	MEPL7_2c07840-MEPL7_2c08050	Strong
Melissococcus plutonius 60	Putative Genomic Island 1	0.25	0	0.12	0.37	MEPL11_1c01020-MEPL11_1c01090	NA
	Putative Genomic Island 2	0.23	0.3	0	0.46	MEPL11_3c00100-MEPL11_3c00180	NA
	Putative Pathogenicity Island 1	0.23	0.23	0.41	0.41	MEPL11_3c00290-MEPL11_3c00450	Normal
	Putative Pathogenicity Island 2	0.15	0.7	0.3	0.65	MEPL11_3c00630-MEPL11_3c00840	Strong
Melissococcus plutonius 82	Putative Genomic Island 1	0.22	0	0.11	0.44	MEPL12_1c01020-MEPL12_1c01110	NA
Melissococcus plutonius 90	Putative Pathogenicity Island 1	0.23	0.32	0.39	0.55	MEPL6_2c01510-MEPL6_3c00040	Normal
	Putative Genomic Island 1	0.25	0	0.12	0.37	MEPL6_6c01020-MEPL6_6c01090	NA
Melissococcus plutonius 119	Putative Genomic Island 1	0.25	0	0.12	0.37	MEPL8_1c00680-MEPL8_1c00750	NA
Melissococcus plutonius S1	Putative Genomic Island 1	0.25	0	0.12	0.37	MEPL_c000740-MEPL_c000810	NA
	Putative Genomic Island 2	0.36	0.36	0	0.54	MEPL_c009900-MEPL_c009980	NA
	Putative Pathogenicity Island 1	0.23	0.23	0.41	0.41	MEPL_c010090-MEPL_c010250	Normal
	Putative Pathogenicity Island 2	0.15	0.8	0.3	0.65	MEPL_c010430-MEPL_c010640	Strong
Melissococcus plutonius B5	Putative Genomic Island 1	0.25	0	0.12	0.37	MEPL2_1c00750-MEPL2_1c00820	NA
	Putative Pathogenicity Island 1	0.21	0.54	0.31	0.54	MEPL2_2c07370-MEPL2_2c08110	Normal
	Putative Pathogenicity Island 2	0.23	0.23	0.41	0.41	MEPL2_43p00220-MEPL2_43p00380	Normal
Melissococcus plutonius H6	Putative Genomic Island 1	0.25	0	0.12	0.37	MEPL9_1c01020-MEPL9_1c01090	NA
	Putative Genomic Island 2	0.23	0.3	0	0.46	MEPL9_3c00100-MEPL9_3c00180	NA
	Putative Pathogenicity Island 1	0.23	0.23	0.41	0.41	MEPL9_3c00290-MEPL9_3c00450	Normal
	Putative Pathogenicity Island 2	0.15	0.7	0.3	0.65	MEPL9_3c00630-MEPL9_3c00840	Strong
Melissococcus plutonius L9	Putative Genomic Island 1	0.25	0	0.12	0.37	MEPL10_1c01020-MEPL10_1c01090	NA
	Putative Genomic Island 2	0.33	0.44	0	0.66	MEPL10_5c00100-MEPL10_5c00180	NA
	Putative Pathogenicity Island 1	0.23	0.23	0.41	0.41	MEPL10_5c00290-MEPL10_5c00450	Normal
	Putative Pathogenicity Island 2	0.15	0.7	0.3	0.65	MEPL10_5c00630-MEPL10_5c00840	Strong
Melissococcus plutonius 764-5B	Putative Genomic Island 1	0.25	0	0.12	0.37	MEPL1_2c00050-MEPL1_2c00120	NA
	Putative Genomic Island 2	0.33	0.44	0	0.66	MEPL1_4c00100-MEPL1_4c00180	NA
	Putative Pathogenicity Island 1	0.23	0.23	0.41	0.41	MEPL1_4c00290-MEPL1_4c00450	Normal
	Putative Pathogenicity Island 2	0.15	0.7	0.3	0.65	MEPL1_4c00630-MEPL1_4c00840	Strong
Melissococcus plutonius 765-6B	Putative Genomic Island 1	0.23	0.3	0	0.46	MEPL3_3c00100-MEPL3_3c00180	NA
	Putative Pathogenicity Island 1	0.23	0.23	0.41	0.41	MEPL3_3c00290-MEPL3_3c00450	Normal
	Putative Pathogenicity Island 2	0.15	0.7	0.3	0.65	MEPL3_3c00630-MEPL3_3c00840	Strong
Melissococcus plutonius DAT561	Putative Genomic Island 1	0.5	0	0.16	0.75	MDAT_2c00190-MDAT_2c00320	NA
	Putative Genomic Island 2	0.23	0	0.23	0.23	MDAT_2c00910-MDAT_2c01030	NA
NA - not available

## Sheet: Sheet_3a
Blastp of all proteins against MEROPS (Rawlings et al., 2014) database.
M. plutonius strain	query name	family	hit name	e-value
21.1	MEPL4_1c00320	S16	MER014135	9.30e-66
	MEPL4_1c00510	C60A	MER027169	4.10e-49
	MEPL4_2c00520	M42	MER002040	2.50e-106
	MEPL4_2c00570	M16B	MER043985	6.80e-05
	MEPL4_2c00580	M16B	MER004423	8.20e-86
	MEPL4_2c01450	C26	MER045886	3.40e-57
	MEPL4_2c01930	M41	MER002602	4.20e-85
	MEPL4_3c00030	U32	MER004416	1.60e-50
	MEPL4_3c00040	U32	MER004416	1.60e-44
	MEPL4_3c00370	S01C	MER022668	2.40e-64
	MEPL4_3c00650	C69	MER002163	1.70e-147
	MEPL4_3c00810	M20A	MER001361	2.30e-30
	MEPL4_3c00810	M20A	MER001361	1.20e-08
	MEPL4_3c00820	T02	MER017326	2.90e-37
	MEPL4_3c01510	S09X	MER031562	2.70e-07
	MEPL4_3c01570	S09X	MER048191	2.40e-05
	MEPL4_3c02570	C82	MER115931	5.70e-74
	MEPL4_3c02640	S54	MER015459	2.10e-29
	MEPL4_3c03330	S14	MER000474	1.90e-72
	MEPL4_3c03330	S49C	MER042954	5.90e-05
	MEPL4_3c03840	M03B	MER001163	5.30e-100
	MEPL4_3c03960	C108	MER003820	1.60e-12
	MEPL4_3c04000	M24B	MER005462	3.20e-68
	MEPL4_3c04430	M24A	MER001243	2.90e-56
	MEPL4_3c04840	C44	MER003327	3.40e-46
	MEPL4_3c05030	S12	MER003802	3.80e-37
	MEPL4_3c05710	M24B	MER002038	2.00e-78
	MEPL4_3c06010	M38	MER066192	1.70e-54
	MEPL4_3c06060	M20B	MER001421	1.40e-98
	MEPL4_3c06280	S26A	MER015994	1.00e-39
	MEPL4_3c06500	C26	MER437468	4.30e-72
	MEPL4_3c06780	S12	MER003802	2.90e-27
	MEPL4_3c06810	S09C	MER066184	3.00e-43
	MEPL4_3c07100	S24	MER000569	1.60e-16
	MEPL4_4c00380	S78	MER001396	3.60e-09
	MEPL4_4c00720	S24	MER022664	3.00e-24
	MEPL4_4c00940	T01B	MER001626	2.80e-67
	MEPL4_4c01030	S26A	MER015993	1.60e-33
	MEPL4_4c01240	S33	MER035973	2.70e-10
	MEPL4_4c01310	C26	MER060647	6.60e-75
	MEPL4_4c01320	M38	MER005767	5.00e-24
	MEPL4_4c01320	M38	MER005767	1.10e-12
	MEPL4_4c01370	A08	MER001313	9.40e-15
	MEPL4_4c01810	M50B	MER004480	1.30e-14
	MEPL4_4c01810	M50B	MER004480	1.70e-13
	MEPL4_4c02180	S16	MER017403	1.20e-07
	MEPL4_5c00680	C40	MER626269	1.10e-30
	MEPL4_5c00760	C104	MER428985	2.70e-07
	MEPL4_5c00900	S24	MER022664	1.20e-25
	MEPL4_5c01430	S12	MER002489	5.00e-17
	MEPL4_5c01640	S09C	MER066189	5.70e-38
	MEPL4_5c01640	S33	MER036069	6.90e-05
	MEPL4_5c01750	M79	MER059868	2.20e-13
	MEPL4_5c02230	S09C	MER036039	2.70e-11
	MEPL4_5c02850	M20A	MER001361	3.00e-115
	MEPL4_5c02850	M28D	MER005244	6.80e-05
	MEPL4_5c03460	M42	MER004410	4.80e-67
	MEPL4_5c03520	C01B	MER000728	5.70e-144
	MEPL4_7c00280	M60	MER042489	7.30e-231
	MEPL4_7c01080	C15	MER001424	6.80e-60
49.3	MEPL7_1c00570	S16	MER014135	9.30e-66
	MEPL7_1c00760	C60A	MER027169	4.10e-49
	MEPL7_1c01330	M42	MER002040	2.50e-106
	MEPL7_1c01380	M16B	MER043985	6.80e-05
	MEPL7_1c01390	M16B	MER004423	8.20e-86
	MEPL7_1c02270	C26	MER045886	3.40e-57
	MEPL7_1c02750	M41	MER002602	4.20e-85
	MEPL7_2c00060	U32	MER004416	1.60e-50
	MEPL7_2c00070	U32	MER004416	1.60e-44
	MEPL7_2c00400	S01C	MER022668	2.40e-64
	MEPL7_2c00680	C69	MER002163	1.70e-147
	MEPL7_2c00840	M20A	MER001361	2.30e-30
	MEPL7_2c00840	M20A	MER001361	1.20e-08
	MEPL7_2c00850	T02	MER017326	2.90e-37
	MEPL7_2c01540	S09X	MER031562	2.70e-07
	MEPL7_2c01600	S09X	MER048191	2.40e-05
	MEPL7_2c02600	C82	MER115931	5.70e-74
	MEPL7_2c02670	S54	MER015459	2.10e-29
	MEPL7_2c03360	S14	MER000474	1.90e-72
	MEPL7_2c03360	S49C	MER042954	5.90e-05
	MEPL7_2c03870	M03B	MER001163	5.30e-100
	MEPL7_2c03990	C108	MER003820	1.60e-12
	MEPL7_2c04030	M24B	MER005462	3.20e-68
	MEPL7_2c04460	M24A	MER001243	2.90e-56
	MEPL7_2c04870	C44	MER003327	3.40e-46
	MEPL7_2c05060	S12	MER003802	3.80e-37
	MEPL7_2c05740	M24B	MER002038	2.00e-78
	MEPL7_2c06040	M38	MER066192	1.70e-54
	MEPL7_2c06090	M20B	MER001421	1.40e-98
	MEPL7_2c06310	S26A	MER015994	1.00e-39
	MEPL7_2c06530	C26	MER437468	4.30e-72
	MEPL7_2c06810	S12	MER003802	2.90e-27
	MEPL7_2c06840	S09C	MER066184	3.00e-43
	MEPL7_2c07130	S24	MER000569	1.60e-16
	MEPL7_2c07590	S78	MER001396	3.60e-09
	MEPL7_2c07940	S24	MER022664	3.00e-24
	MEPL7_2c08160	T01B	MER001626	2.80e-67
	MEPL7_2c08250	S26A	MER015993	1.60e-33
	MEPL7_2c08460	S33	MER035973	2.70e-10
	MEPL7_2c08530	C26	MER060647	6.60e-75
	MEPL7_2c08540	M38	MER005767	5.00e-24
	MEPL7_2c08540	M38	MER005767	1.10e-12
	MEPL7_2c08590	A08	MER001313	9.40e-15
	MEPL7_4c00130	M50B	MER004480	1.30e-14
	MEPL7_4c00130	M50B	MER004480	1.70e-13
	MEPL7_4c00500	S16	MER017403	1.20e-07
	MEPL7_5c00690	C40	MER626269	1.10e-30
	MEPL7_5c00770	C104	MER428985	2.70e-07
	MEPL7_5c00910	S24	MER022664	1.20e-25
	MEPL7_5c01450	S12	MER002489	5.00e-17
	MEPL7_5c01660	S09C	MER066189	5.70e-38
	MEPL7_5c01660	S33	MER036069	6.90e-05
	MEPL7_5c01770	M79	MER059868	2.20e-13
	MEPL7_5c02250	S09C	MER036039	2.70e-11
	MEPL7_5c02870	M20A	MER001361	3.00e-115
	MEPL7_5c02870	M28D	MER005244	6.80e-05
	MEPL7_5c03480	M42	MER004410	4.10e-66
	MEPL7_5c03540	C01B	MER000728	5.70e-144
	MEPL7_7c00510	M50B	MER030935	3.10e-12
	MEPL7_7c00560	C15	MER001424	6.80e-60
	MEPL7_8c00700	M60	MER042489	7.30e-231
60	MEPL11_1c00570	S16	MER014135	9.30e-66
	MEPL11_1c00760	C60A	MER027169	4.10e-49
	MEPL11_1c01330	M42	MER002040	2.50e-106
	MEPL11_1c01380	M16B	MER043985	6.80e-05
	MEPL11_1c01390	M16B	MER004423	8.20e-86
	MEPL11_1c02270	C26	MER045886	3.40e-57
	MEPL11_1c02750	M41	MER002602	4.20e-85
	MEPL11_1c02930	U32	MER004416	1.60e-50
	MEPL11_1c02940	U32	MER004416	1.60e-44
	MEPL11_1c03270	S01C	MER022668	2.40e-64
	MEPL11_1c03550	C69	MER002163	1.70e-147
	MEPL11_1c03710	M20A	MER001361	2.30e-30
	MEPL11_1c03710	M20A	MER001361	1.20e-08
	MEPL11_1c03720	T02	MER017326	2.90e-37
	MEPL11_1c04410	S09X	MER031562	2.70e-07
	MEPL11_1c04470	S09X	MER048191	2.40e-05
	MEPL11_2c00290	C82	MER115931	5.70e-74
	MEPL11_2c00360	S54	MER015459	2.10e-29
	MEPL11_2c01050	S14	MER000474	1.90e-72
	MEPL11_2c01050	S49C	MER042954	5.90e-05
	MEPL11_2c01560	M03B	MER001163	5.30e-100
	MEPL11_2c01680	C108	MER003820	1.60e-12
	MEPL11_2c01720	M24B	MER005462	3.20e-68
	MEPL11_2c02150	M24A	MER001243	2.90e-56
	MEPL11_2c02560	C44	MER003327	3.40e-46
	MEPL11_2c02750	S12	MER003802	3.80e-37
	MEPL11_2c03430	M24B	MER002038	2.00e-78
	MEPL11_2c03730	M38	MER066192	1.70e-54
	MEPL11_2c03780	M20B	MER001421	1.40e-98
	MEPL11_2c04000	S26A	MER015994	1.00e-39
	MEPL11_2c04220	C26	MER437468	4.30e-72
	MEPL11_2c04500	S12	MER003802	2.90e-27
	MEPL11_2c04530	S09C	MER066184	3.00e-43
	MEPL11_2c04820	S24	MER000569	1.60e-16
	MEPL11_3c00380	S78	MER001396	3.60e-09
	MEPL11_3c00730	S24	MER022664	3.00e-24
	MEPL11_3c00950	T01B	MER001626	2.80e-67
	MEPL11_3c01040	S26A	MER015993	1.60e-33
	MEPL11_3c01250	S33	MER035973	2.70e-10
	MEPL11_3c01320	C26	MER060647	6.60e-75
	MEPL11_3c01330	M38	MER005767	5.00e-24
	MEPL11_3c01330	M38	MER005767	1.10e-12
	MEPL11_3c01380	A08	MER001313	9.40e-15
	MEPL11_4c00130	M50B	MER004480	1.30e-14
	MEPL11_4c00130	M50B	MER004480	1.70e-13
	MEPL11_4c00500	S16	MER017403	1.20e-07
	MEPL11_6c00690	C40	MER626269	1.10e-30
	MEPL11_6c00770	C104	MER428985	2.70e-07
	MEPL11_6c00910	S24	MER022664	1.20e-25
	MEPL11_6c01450	S12	MER002489	5.00e-17
	MEPL11_6c01660	S09C	MER066189	5.70e-38
	MEPL11_6c01660	S33	MER036069	6.90e-05
	MEPL11_6c01770	M79	MER059868	2.20e-13
	MEPL11_6c02250	S09C	MER036039	2.70e-11
	MEPL11_6c02870	M20A	MER001361	3.00e-115
	MEPL11_6c02870	M28D	MER005244	6.80e-05
	MEPL11_6c03480	M42	MER004410	4.80e-67
	MEPL11_6c03540	C01B	MER000728	5.70e-144
	MEPL11_7c00760	C15	MER001424	6.80e-60
	MEPL11_7c01350	M60	MER042489	7.30e-231
82	MEPL12_1c00570	S16	MER014135	1.20e-65
	MEPL12_1c00760	C60A	MER027169	4.10e-49
	MEPL12_1c01330	M42	MER002040	2.50e-106
	MEPL12_1c01380	M16B	MER043985	6.80e-05
	MEPL12_1c01390	M16B	MER004423	8.20e-86
	MEPL12_1c02270	C26	MER045886	3.40e-57
	MEPL12_1c02750	M41	MER002602	4.20e-85
	MEPL12_1c02930	U32	MER004416	1.60e-50
	MEPL12_1c02940	U32	MER004416	1.60e-44
	MEPL12_1c03270	S01C	MER022668	7.00e-64
	MEPL12_1c03550	C69	MER002163	2.00e-148
	MEPL12_1c03710	M20A	MER001361	2.40e-29
	MEPL12_1c03710	M20A	MER001361	1.20e-08
	MEPL12_1c03720	T02	MER017326	2.90e-37
	MEPL12_1c04420	S09X	MER031562	2.70e-07
	MEPL12_1c04480	S09X	MER048191	2.40e-05
	MEPL12_2c00290	C82	MER115931	5.70e-74
	MEPL12_2c00360	S54	MER015459	2.10e-29
	MEPL12_2c01050	S14	MER000474	1.90e-72
	MEPL12_2c01050	S49C	MER042954	5.90e-05
	MEPL12_2c01560	M03B	MER001163	5.30e-100
	MEPL12_2c01680	C108	MER003820	1.60e-12
	MEPL12_2c01720	M24B	MER005462	3.20e-68
	MEPL12_2c02150	M24A	MER001243	2.90e-56
	MEPL12_2c02560	C44	MER003327	3.40e-46
	MEPL12_2c02750	S12	MER003802	3.80e-37
	MEPL12_2c03430	M24B	MER002038	2.00e-78
	MEPL12_2c03730	M38	MER066192	1.70e-54
	MEPL12_2c03780	M20B	MER001421	4.00e-98
	MEPL12_2c04010	S26A	MER015994	1.00e-39
	MEPL12_2c04230	C26	MER437468	3.30e-72
	MEPL12_2c04510	S12	MER003802	7.50e-28
	MEPL12_2c04540	S09C	MER066184	3.00e-43
	MEPL12_2c04830	S24	MER000569	1.60e-16
	MEPL12_3c00240	T01B	MER001626	2.80e-67
	MEPL12_3c00330	S26A	MER015993	1.60e-33
	MEPL12_3c00540	S33	MER035973	2.70e-10
	MEPL12_3c00610	C26	MER060647	5.70e-74
	MEPL12_3c00620	M38	MER005767	5.00e-24
	MEPL12_3c00620	M38	MER005767	1.10e-12
	MEPL12_3c00670	A08	MER001313	9.40e-15
	MEPL12_4c00130	M50B	MER004480	1.30e-14
	MEPL12_4c00130	M50B	MER004480	1.70e-13
	MEPL12_4c00500	S16	MER017403	1.20e-07
	MEPL12_5c00170	C44	MER011806	1.30e-60
	MEPL12_5c00570	C40	MER626269	6.20e-31
	MEPL12_5c01070	S24	MER022664	1.20e-23
	MEPL12_5c01260	C40	MER626269	1.10e-30
	MEPL12_5c01340	C104	MER428985	2.70e-07
	MEPL12_5c01480	S24	MER022664	1.20e-25
	MEPL12_5c02220	S09C	MER066189	5.70e-38
	MEPL12_5c02220	S33	MER036069	6.90e-05
	MEPL12_5c02330	M79	MER059868	2.20e-13
	MEPL12_5c02810	S09C	MER036039	2.70e-11
	MEPL12_5c03430	M20A	MER001361	3.00e-115
	MEPL12_5c03430	M28D	MER005244	6.80e-05
	MEPL12_5c04040	M42	MER004410	4.80e-67
	MEPL12_5c04100	C01B	MER000728	5.70e-144
	MEPL12_6c00010	M60	MER042489	7.30e-231
	MEPL12_11c00270	C15	MER001424	6.80e-60
	MEPL12_11c00320	M50B	MER030935	3.10e-12
90.0	MEPL6_1c00210	C01B	MER000728	5.70e-144
	MEPL6_1c00270	M42	MER004410	4.80e-67
	MEPL6_1c00880	M20A	MER001361	3.00e-115
	MEPL6_1c00880	M28D	MER005244	6.80e-05
	MEPL6_1c01500	S09C	MER036039	6.40e-11
	MEPL6_1c01980	M79	MER059868	2.20e-13
	MEPL6_1c02090	S09C	MER066189	2.50e-38
	MEPL6_1c02300	S12	MER002489	2.10e-17
	MEPL6_1c02830	S24	MER022664	1.20e-25
	MEPL6_1c02980	C104	MER428985	2.70e-07
	MEPL6_1c03060	C40	MER626269	1.10e-30
	MEPL6_1c03250	S24	MER022664	1.20e-23
	MEPL6_2c00290	C82	MER115931	5.70e-74
	MEPL6_2c00360	S54	MER015459	2.10e-29
	MEPL6_2c01050	S14	MER000474	1.90e-72
	MEPL6_2c01050	S49C	MER042954	5.90e-05
	MEPL6_2c01540	S24	MER022664	3.00e-24
	MEPL6_2c01790	S78	MER001396	3.80e-08
	MEPL6_3c00010	C40	MER626269	6.20e-31
	MEPL6_3c00110	M03B	MER001163	5.30e-100
	MEPL6_3c00230	C108	MER003820	1.60e-12
	MEPL6_3c00270	M24B	MER005462	3.20e-68
	MEPL6_3c00700	M24A	MER001243	2.90e-56
	MEPL6_3c01110	C44	MER003327	3.40e-46
	MEPL6_3c01300	S12	MER003802	3.80e-37
	MEPL6_3c01980	M24B	MER002038	2.00e-78
	MEPL6_3c02270	M38	MER066192	1.70e-54
	MEPL6_3c02320	M20B	MER001421	3.10e-98
	MEPL6_3c02540	S26A	MER015994	1.00e-39
	MEPL6_3c02760	C26	MER437468	1.10e-72
	MEPL6_3c03040	S12	MER003802	7.50e-28
	MEPL6_3c03070	S09C	MER066184	3.00e-43
	MEPL6_3c03360	S24	MER000569	1.60e-16
	MEPL6_3c03680	T01B	MER001626	2.80e-67
	MEPL6_3c03770	S26A	MER015993	1.60e-33
	MEPL6_3c03980	S33	MER035973	2.70e-10
	MEPL6_3c04050	C26	MER060647	5.70e-74
	MEPL6_3c04060	M38	MER005767	5.00e-24
	MEPL6_3c04060	M38	MER005767	1.10e-12
	MEPL6_3c04110	A08	MER001313	9.40e-15
	MEPL6_4c00130	M50B	MER004480	1.30e-14
	MEPL6_4c00130	M50B	MER004480	1.70e-13
	MEPL6_4c00500	S16	MER017403	1.20e-07
	MEPL6_5c00170	C44	MER011806	7.80e-61
	MEPL6_6c00570	S16	MER014135	1.20e-65
	MEPL6_6c00760	C60A	MER027169	4.10e-49
	MEPL6_6c01330	M42	MER002040	2.50e-106
	MEPL6_6c01380	M16B	MER043985	6.80e-05
	MEPL6_6c01390	M16B	MER004423	8.20e-86
	MEPL6_6c02270	C26	MER045886	3.40e-57
	MEPL6_6c02750	M41	MER002602	4.20e-85
	MEPL6_6c02930	U32	MER004416	1.60e-50
	MEPL6_6c02940	U32	MER004416	1.60e-44
	MEPL6_6c03270	S01C	MER022668	2.40e-64
	MEPL6_6c03550	C69	MER002163	1.50e-148
	MEPL6_6c03710	M20A	MER001361	2.40e-29
	MEPL6_6c03710	M20A	MER001361	1.20e-08
	MEPL6_6c03720	T02	MER017326	2.90e-37
	MEPL6_6c04410	S09X	MER031562	2.70e-07
	MEPL6_6c04470	S09X	MER048191	2.40e-05
	MEPL6_7c00050	M60	MER042489	7.30e-231
	MEPL6_11c00060	M50B	MER030935	3.10e-12
	MEPL6_11c00110	C15	MER001424	6.80e-60
119	MEPL8_1c00230	S16	MER014135	1.20e-65
	MEPL8_1c00420	C60A	MER027169	4.10e-49
	MEPL8_1c00990	M42	MER002040	2.50e-106
	MEPL8_1c01040	M16B	MER043985	6.80e-05
	MEPL8_1c01050	M16B	MER004423	8.20e-86
	MEPL8_2c00230	C26	MER045886	3.40e-57
	MEPL8_2c00710	M41	MER002602	4.20e-85
	MEPL8_2c00890	U32	MER004416	1.60e-50
	MEPL8_2c00900	U32	MER004416	1.60e-44
	MEPL8_2c01230	S01C	MER022668	2.40e-64
	MEPL8_2c01510	C69	MER002163	1.50e-148
	MEPL8_2c01670	M20A	MER001361	2.40e-29
	MEPL8_2c01670	M20A	MER001361	1.20e-08
	MEPL8_2c01680	T02	MER017326	2.90e-37
	MEPL8_2c02380	S09X	MER031562	2.70e-07
	MEPL8_2c02440	S09X	MER048191	2.40e-05
	MEPL8_3c00290	C82	MER115931	5.70e-74
	MEPL8_3c00360	S54	MER015459	2.10e-29
	MEPL8_3c01050	S14	MER000474	1.90e-72
	MEPL8_3c01050	S49C	MER042954	5.90e-05
	MEPL8_3c01570	M03B	MER001163	5.30e-100
	MEPL8_3c01690	C108	MER003820	1.60e-12
	MEPL8_3c01730	M24B	MER005462	3.20e-68
	MEPL8_3c02160	M24A	MER001243	2.90e-56
	MEPL8_3c02570	C44	MER003327	3.40e-46
	MEPL8_3c02760	S12	MER003802	3.80e-37
	MEPL8_3c03440	M24B	MER002038	2.00e-78
	MEPL8_3c03740	M38	MER066192	1.70e-54
	MEPL8_3c03790	M20B	MER001421	3.10e-98
	MEPL8_3c04010	S26A	MER015994	1.00e-39
	MEPL8_3c04230	C26	MER437468	1.10e-72
	MEPL8_3c04510	S12	MER003802	7.50e-28
	MEPL8_3c04540	S09C	MER066184	3.00e-43
	MEPL8_3c04830	S24	MER000569	1.60e-16
	MEPL8_3c05150	T01B	MER001626	2.80e-67
	MEPL8_3c05240	S26A	MER015993	1.60e-33
	MEPL8_4c00160	S33	MER035973	2.70e-10
	MEPL8_4c00230	C26	MER060647	5.70e-74
	MEPL8_4c00240	M38	MER005767	5.00e-24
	MEPL8_4c00240	M38	MER005767	1.10e-12
	MEPL8_4c00290	A08	MER001313	9.40e-15
	MEPL8_6c00130	M50B	MER004480	1.30e-14
	MEPL8_6c00130	M50B	MER004480	1.70e-13
	MEPL8_6c00500	S16	MER017403	1.20e-07
	MEPL8_7c00320	S24	MER022664	1.20e-25
	MEPL8_7c00470	C104	MER428985	2.70e-07
	MEPL8_7c00550	C40	MER626269	1.10e-30
	MEPL8_7c00740	S24	MER022664	1.20e-23
	MEPL8_7c01240	C40	MER626269	5.40e-30
	MEPL8_7c01640	C44	MER011806	7.80e-61
	MEPL8_8c00220	S12	MER002489	2.10e-17
	MEPL8_8c00430	S09C	MER066189	2.50e-38
	MEPL8_8c00540	M79	MER059868	2.20e-13
	MEPL8_8c01020	S09C	MER036039	6.40e-11
	MEPL8_8c01640	M20A	MER001361	3.00e-115
	MEPL8_8c01640	M28D	MER005244	6.80e-05
	MEPL8_8c02250	M42	MER004410	4.80e-67
	MEPL8_8c02310	C01B	MER000728	5.70e-144
	MEPL8_13c00540	C15	MER001424	6.80e-60
	MEPL8_13c00590	M50B	MER030935	3.10e-12
	MEPL8_17c00040	M60	MER042489	7.30e-231
S1	MEPL_178p000060	M60	MER042489	7.30e-231
	MEPL_178p000600	M50B	MER030935	3.10e-12
	MEPL_178p000650	C15	MER001424	6.80e-60
	MEPL_c000290	S16	MER014135	9.30e-66
	MEPL_c000480	C60A	MER027169	4.10e-49
	MEPL_c001050	M42	MER002040	2.50e-106
	MEPL_c001100	M16B	MER043985	6.80e-05
	MEPL_c001110	M16B	MER004423	8.20e-86
	MEPL_c001990	C26	MER045886	3.40e-57
	MEPL_c002470	M41	MER002602	4.20e-85
	MEPL_c002650	U32	MER004416	1.60e-50
	MEPL_c002660	U32	MER004416	1.60e-44
	MEPL_c002990	S01C	MER022668	2.40e-64
	MEPL_c003270	C69	MER002163	1.70e-147
	MEPL_c003430	M20A	MER001361	2.30e-30
	MEPL_c003430	M20A	MER001361	1.20e-08
	MEPL_c003440	T02	MER017326	2.90e-37
	MEPL_c004130	S09X	MER031562	2.70e-07
	MEPL_c004190	S09X	MER048191	3.10e-05
	MEPL_c005190	C82	MER115931	5.70e-74
	MEPL_c005260	S54	MER015459	2.10e-29
	MEPL_c005950	S14	MER000474	1.90e-72
	MEPL_c005950	S49C	MER042954	5.90e-05
	MEPL_c006460	M03B	MER001163	5.30e-100
	MEPL_c006580	C108	MER003820	1.60e-12
	MEPL_c006620	M24B	MER005462	3.20e-68
	MEPL_c007050	M24A	MER001243	2.90e-56
	MEPL_c007460	C44	MER003327	3.40e-46
	MEPL_c007650	S12	MER003802	3.80e-37
	MEPL_c008330	M24B	MER002038	2.00e-78
	MEPL_c008630	M38	MER066192	1.70e-54
	MEPL_c008680	M20B	MER001421	1.40e-98
	MEPL_c008900	S26A	MER015994	1.00e-39
	MEPL_c009120	C26	MER437468	4.30e-72
	MEPL_c009400	S12	MER003802	2.90e-27
	MEPL_c009720	S24	MER000569	1.60e-16
	MEPL_c010180	S78	MER001396	3.60e-09
	MEPL_c010530	S24	MER022664	3.00e-24
	MEPL_c010750	T01B	MER001626	2.80e-67
	MEPL_c010840	S26A	MER015993	1.60e-33
	MEPL_c011050	S33	MER035973	2.70e-10
	MEPL_c011120	C26	MER060647	6.60e-75
	MEPL_c011130	M38	MER005767	5.00e-24
	MEPL_c011130	M38	MER005767	1.10e-12
	MEPL_c011180	A08	MER001313	9.40e-15
	MEPL_c011630	M50B	MER004480	1.30e-14
	MEPL_c011630	M50B	MER004480	1.70e-13
	MEPL_c012000	S16	MER017403	1.20e-07
	MEPL_c013460	C40	MER626269	1.10e-30
	MEPL_c013540	C104	MER428985	2.70e-07
	MEPL_c013680	S24	MER022664	1.20e-25
	MEPL_c014220	S12	MER002489	5.00e-17
	MEPL_c014430	S09C	MER066189	5.70e-38
	MEPL_c014430	S33	MER036069	6.90e-05
	MEPL_c014540	M79	MER059868	2.20e-13
	MEPL_c015020	S09C	MER036039	2.70e-11
	MEPL_c015640	M20A	MER001361	3.00e-115
	MEPL_c015640	M28D	MER005244	6.80e-05
	MEPL_c016250	M42	MER004410	4.10e-66
	MEPL_c016310	C01B	MER000728	5.70e-144
B5	MEPL2_1c00300	S16	MER014135	9.30e-66
	MEPL2_1c00490	C60A	MER027169	4.10e-49
	MEPL2_1c01060	M42	MER002040	2.50e-106
	MEPL2_1c01110	M16B	MER043985	6.80e-05
	MEPL2_1c01120	M16B	MER004423	8.20e-86
	MEPL2_1c02000	C26	MER045886	3.40e-57
	MEPL2_1c02480	M41	MER002602	4.20e-85
	MEPL2_2c00110	U32	MER004416	1.60e-50
	MEPL2_2c00120	U32	MER004416	1.60e-44
	MEPL2_2c00450	S01C	MER022668	2.40e-64
	MEPL2_2c00730	C69	MER002163	1.70e-147
	MEPL2_2c00890	M20A	MER001361	2.30e-30
	MEPL2_2c00890	M20A	MER001361	1.20e-08
	MEPL2_2c00900	T02	MER017326	2.90e-37
	MEPL2_2c01590	S09X	MER031562	2.70e-07
	MEPL2_2c01650	S09X	MER048191	2.40e-05
	MEPL2_2c02660	C82	MER115931	5.70e-74
	MEPL2_2c02730	S54	MER015459	2.10e-29
	MEPL2_2c03420	S14	MER000474	1.90e-72
	MEPL2_2c03420	S49C	MER042954	5.90e-05
	MEPL2_2c03930	M03B	MER001163	5.30e-100
	MEPL2_2c04050	C108	MER003820	1.60e-12
	MEPL2_2c04090	M24B	MER005462	3.20e-68
	MEPL2_2c04520	M24A	MER001243	2.90e-56
	MEPL2_2c04930	C44	MER003327	3.40e-46
	MEPL2_2c05120	S12	MER003802	3.80e-37
	MEPL2_2c05800	M24B	MER002038	2.00e-78
	MEPL2_2c06100	M38	MER066192	1.70e-54
	MEPL2_2c06150	M20B	MER001421	1.40e-98
	MEPL2_2c06370	S26A	MER015994	1.00e-39
	MEPL2_2c06590	C26	MER437468	4.30e-72
	MEPL2_2c06870	S12	MER003802	2.90e-27
	MEPL2_2c06900	S09C	MER066184	3.00e-43
	MEPL2_2c07190	S24	MER000569	1.60e-16
	MEPL2_2c07650	S78	MER001396	3.60e-09
	MEPL2_2c08000	S24	MER022664	3.00e-24
	MEPL2_2c08220	T01B	MER001626	2.80e-67
	MEPL2_2c08310	S26A	MER015993	1.60e-33
	MEPL2_2c08520	S33	MER035973	2.70e-10
	MEPL2_2c08590	C26	MER060647	6.60e-75
	MEPL2_2c08600	M38	MER005767	5.00e-24
	MEPL2_2c08600	M38	MER005767	1.10e-12
	MEPL2_2c08650	A08	MER001313	9.40e-15
	MEPL2_2c09100	M50B	MER004480	1.30e-14
	MEPL2_2c09100	M50B	MER004480	1.70e-13
	MEPL2_2c09470	S16	MER017403	1.20e-07
	MEPL2_3c00680	C40	MER626269	1.10e-30
	MEPL2_3c00760	C104	MER428985	2.70e-07
	MEPL2_3c00900	S24	MER022664	1.20e-25
	MEPL2_3c01440	S12	MER002489	5.00e-17
	MEPL2_3c01650	S09C	MER066189	5.70e-38
	MEPL2_3c01650	S33	MER036069	6.90e-05
	MEPL2_3c01760	M79	MER059868	2.20e-13
	MEPL2_3c02240	S09C	MER036039	2.70e-11
	MEPL2_3c02860	M20A	MER001361	3.00e-115
	MEPL2_3c02860	M28D	MER005244	6.80e-05
	MEPL2_3c03470	M42	MER004410	4.80e-67
	MEPL2_3c03530	C01B	MER000728	5.70e-144
	MEPL2_5c00210	C15	MER001424	6.80e-60
	MEPL2_5c00800	M60	MER042489	7.30e-231
	MEPL2_43p00310	S78	MER001396	3.60e-09
	MEPL2_43p00660	S24	MER022664	3.00e-24
H6	MEPL9_1c00570	S16	MER014135	9.30e-66
	MEPL9_1c00760	C60A	MER027169	4.10e-49
	MEPL9_1c01330	M42	MER002040	2.50e-106
	MEPL9_1c01380	M16B	MER043985	6.80e-05
	MEPL9_1c01390	M16B	MER004423	8.20e-86
	MEPL9_1c02270	C26	MER045886	3.40e-57
	MEPL9_1c02750	M41	MER002602	4.20e-85
	MEPL9_1c02930	U32	MER004416	1.60e-50
	MEPL9_1c02940	U32	MER004416	1.60e-44
	MEPL9_1c03270	S01C	MER022668	2.40e-64
	MEPL9_1c03550	C69	MER002163	1.70e-147
	MEPL9_1c03710	M20A	MER001361	2.30e-30
	MEPL9_1c03710	M20A	MER001361	1.20e-08
	MEPL9_1c03720	T02	MER017326	2.90e-37
	MEPL9_1c04410	S09X	MER031562	2.70e-07
	MEPL9_1c04470	S09X	MER048191	2.40e-05
	MEPL9_2c00290	C82	MER115931	5.70e-74
	MEPL9_2c00360	S54	MER015459	2.10e-29
	MEPL9_2c01050	S14	MER000474	1.90e-72
	MEPL9_2c01050	S49C	MER042954	5.90e-05
	MEPL9_2c01560	M03B	MER001163	5.30e-100
	MEPL9_2c01680	C108	MER003820	1.60e-12
	MEPL9_2c01720	M24B	MER005462	3.20e-68
	MEPL9_2c02150	M24A	MER001243	2.90e-56
	MEPL9_2c02560	C44	MER003327	3.40e-46
	MEPL9_2c02750	S12	MER003802	3.80e-37
	MEPL9_2c03430	M24B	MER002038	2.00e-78
	MEPL9_2c03730	M38	MER066192	1.70e-54
	MEPL9_2c03780	M20B	MER001421	1.40e-98
	MEPL9_2c04000	S26A	MER015994	1.00e-39
	MEPL9_2c04220	C26	MER437468	4.30e-72
	MEPL9_2c04500	S12	MER003802	2.90e-27
	MEPL9_2c04530	S09C	MER066184	3.00e-43
	MEPL9_2c04820	S24	MER000569	1.60e-16
	MEPL9_3c00380	S78	MER001396	3.60e-09
	MEPL9_3c00730	S24	MER022664	3.00e-24
	MEPL9_3c00950	T01B	MER001626	2.80e-67
	MEPL9_3c01040	S26A	MER015993	1.60e-33
	MEPL9_3c01250	S33	MER035973	2.70e-10
	MEPL9_3c01320	C26	MER060647	6.60e-75
	MEPL9_3c01330	M38	MER005767	5.00e-24
	MEPL9_3c01330	M38	MER005767	1.10e-12
	MEPL9_3c01380	A08	MER001313	9.40e-15
	MEPL9_4c00130	M50B	MER004480	1.30e-14
	MEPL9_4c00130	M50B	MER004480	1.70e-13
	MEPL9_4c00500	S16	MER017403	1.20e-07
	MEPL9_5c00680	C40	MER626269	1.10e-30
	MEPL9_5c00760	C104	MER428985	2.70e-07
	MEPL9_5c00900	S24	MER022664	1.20e-25
	MEPL9_5c01440	S12	MER002489	5.00e-17
	MEPL9_5c01650	S09C	MER066189	5.70e-38
	MEPL9_5c01650	S33	MER036069	6.90e-05
	MEPL9_5c01760	M79	MER059868	2.20e-13
	MEPL9_6c00330	S09C	MER036039	2.70e-11
	MEPL9_6c00950	M20A	MER001361	3.00e-115
	MEPL9_6c00950	M28D	MER005244	6.80e-05
	MEPL9_6c01560	M42	MER004410	4.80e-67
	MEPL9_6c01620	C01B	MER000728	5.70e-144
	MEPL9_8c00570	C15	MER001424	6.80e-60
	MEPL9_10c00230	M60	MER042489	7.30e-231
L9	MEPL10_1c00570	S16	MER014135	9.30e-66
	MEPL10_1c00760	C60A	MER027169	4.10e-49
	MEPL10_1c01330	M42	MER002040	2.50e-106
	MEPL10_1c01380	M16B	MER043985	6.80e-05
	MEPL10_1c01390	M16B	MER004423	8.20e-86
	MEPL10_1c02270	C26	MER045886	3.40e-57
	MEPL10_1c02750	M41	MER002602	4.20e-85
	MEPL10_3c00110	U32	MER004416	1.60e-50
	MEPL10_3c00120	U32	MER004416	1.60e-44
	MEPL10_3c00450	S01C	MER022668	2.40e-64
	MEPL10_3c00730	C69	MER002163	1.70e-147
	MEPL10_3c00890	M20A	MER001361	2.30e-30
	MEPL10_3c00890	M20A	MER001361	1.20e-08
	MEPL10_3c00900	T02	MER017326	2.90e-37
	MEPL10_3c01590	S09X	MER031562	2.70e-07
	MEPL10_3c01650	S09X	MER048191	2.40e-05
	MEPL10_4c00330	C82	MER115931	5.70e-74
	MEPL10_4c00400	S54	MER015459	2.10e-29
	MEPL10_4c01090	S14	MER000474	1.90e-72
	MEPL10_4c01090	S49C	MER042954	5.90e-05
	MEPL10_4c01600	M03B	MER001163	5.30e-100
	MEPL10_4c01720	C108	MER003820	1.60e-12
	MEPL10_4c01760	M24B	MER005462	3.20e-68
	MEPL10_4c02190	M24A	MER001243	2.90e-56
	MEPL10_4c02600	C44	MER003327	3.40e-46
	MEPL10_4c02790	S12	MER003802	3.80e-37
	MEPL10_4c03470	M24B	MER002038	2.00e-78
	MEPL10_4c03770	M38	MER066192	1.70e-54
	MEPL10_4c03820	M20B	MER001421	1.40e-98
	MEPL10_4c04040	S26A	MER015994	1.00e-39
	MEPL10_4c04260	C26	MER437468	4.30e-72
	MEPL10_4c04540	S12	MER003802	2.90e-27
	MEPL10_4c04570	S09C	MER066184	3.00e-43
	MEPL10_4c04860	S24	MER000569	1.60e-16
	MEPL10_5c00380	S78	MER001396	3.60e-09
	MEPL10_5c00730	S24	MER022664	3.00e-24
	MEPL10_5c00950	T01B	MER001626	2.80e-67
	MEPL10_5c01040	S26A	MER015993	1.60e-33
	MEPL10_5c01250	S33	MER035973	2.70e-10
	MEPL10_5c01320	C26	MER060647	6.60e-75
	MEPL10_5c01330	M38	MER005767	5.00e-24
	MEPL10_5c01330	M38	MER005767	1.10e-12
	MEPL10_5c01380	A08	MER001313	9.40e-15
	MEPL10_6c00130	M50B	MER004480	1.30e-14
	MEPL10_6c00130	M50B	MER004480	1.70e-13
	MEPL10_6c00500	S16	MER017403	1.20e-07
	MEPL10_7c00680	C40	MER626269	1.10e-30
	MEPL10_7c00760	C104	MER428985	2.70e-07
	MEPL10_7c00900	S24	MER022664	1.20e-25
	MEPL10_7c01440	S12	MER002489	5.00e-17
	MEPL10_7c01650	S09C	MER066189	5.70e-38
	MEPL10_7c01650	S33	MER036069	6.90e-05
	MEPL10_7c01760	M79	MER059868	2.20e-13
	MEPL10_8c00330	S09C	MER036039	2.70e-11
	MEPL10_8c00950	M20A	MER001361	3.00e-115
	MEPL10_8c00950	M28D	MER005244	6.80e-05
	MEPL10_8c01560	M42	MER004410	4.80e-67
	MEPL10_8c01620	C01B	MER000728	5.70e-144
	MEPL10_10c00280	M60	MER042489	7.30e-231
	MEPL10_11c00110	C15	MER001424	6.80e-60
764-5B	MEPL1_1c00280	S16	MER014135	9.30e-66
	MEPL1_1c00470	C60A	MER027169	4.10e-49
	MEPL1_2c00360	M42	MER002040	2.50e-106
	MEPL1_2c00410	M16B	MER043985	6.80e-05
	MEPL1_2c00420	M16B	MER004423	8.20e-86
	MEPL1_2c01300	C26	MER045886	3.40e-57
	MEPL1_2c01780	M41	MER002602	4.20e-85
	MEPL1_3c00040	U32	MER004416	1.60e-50
	MEPL1_3c00050	U32	MER004416	1.60e-44
	MEPL1_3c00380	S01C	MER022668	2.40e-64
	MEPL1_3c00660	C69	MER002163	1.70e-147
	MEPL1_3c00820	M20A	MER001361	2.30e-30
	MEPL1_3c00820	M20A	MER001361	1.20e-08
	MEPL1_3c00830	T02	MER017326	2.90e-37
	MEPL1_3c01520	S09X	MER031562	2.70e-07
	MEPL1_3c01580	S09X	MER048191	2.40e-05
	MEPL1_3c02590	C82	MER115931	5.70e-74
	MEPL1_3c02660	S54	MER015459	2.10e-29
	MEPL1_3c03350	S14	MER000474	1.90e-72
	MEPL1_3c03350	S49C	MER042954	5.90e-05
	MEPL1_3c03860	M03B	MER001163	5.30e-100
	MEPL1_3c03980	C108	MER003820	1.60e-12
	MEPL1_3c04020	M24B	MER005462	3.20e-68
	MEPL1_3c04450	M24A	MER001243	2.90e-56
	MEPL1_3c04860	C44	MER003327	3.40e-46
	MEPL1_3c05050	S12	MER003802	3.80e-37
	MEPL1_3c05730	M24B	MER002038	2.00e-78
	MEPL1_3c06030	M38	MER066192	1.70e-54
	MEPL1_3c06080	M20B	MER001421	1.40e-98
	MEPL1_3c06300	S26A	MER015994	1.00e-39
	MEPL1_3c06520	C26	MER437468	4.30e-72
	MEPL1_3c06800	S12	MER003802	2.90e-27
	MEPL1_3c06830	S09C	MER066184	3.00e-43
	MEPL1_3c07120	S24	MER000569	1.60e-16
	MEPL1_4c00380	S78	MER001396	3.60e-09
	MEPL1_4c00730	S24	MER022664	3.00e-24
	MEPL1_4c00950	T01B	MER001626	2.80e-67
	MEPL1_4c01040	S26A	MER015993	1.60e-33
	MEPL1_4c01250	S33	MER035973	2.70e-10
	MEPL1_4c01320	C26	MER060647	6.60e-75
	MEPL1_4c01330	M38	MER005767	5.00e-24
	MEPL1_4c01330	M38	MER005767	1.10e-12
	MEPL1_4c01380	A08	MER001313	9.40e-15
	MEPL1_5c00130	M50B	MER004480	1.30e-14
	MEPL1_5c00130	M50B	MER004480	1.70e-13
	MEPL1_5c00500	S16	MER017403	1.20e-07
	MEPL1_6c00680	C40	MER626269	1.10e-30
	MEPL1_6c00760	C104	MER428985	2.70e-07
	MEPL1_6c00900	S24	MER022664	1.20e-25
	MEPL1_6c01440	S12	MER002489	5.00e-17
	MEPL1_6c01650	S09C	MER066189	5.70e-38
	MEPL1_6c01650	S33	MER036069	6.90e-05
	MEPL1_6c01760	M79	MER059868	2.20e-13
	MEPL1_7c00330	S09C	MER036039	2.70e-11
	MEPL1_7c00950	M20A	MER001361	3.00e-115
	MEPL1_7c00950	M28D	MER005244	6.80e-05
	MEPL1_8c00200	M42	MER004410	4.80e-67
	MEPL1_8c00260	C01B	MER000728	5.70e-144
	MEPL1_11c00760	C15	MER001424	6.80e-60
	MEPL1_15c00290	M60	MER042489	7.30e-231
765-6B	MEPL3_1c00570	S16	MER014135	9.30e-66
	MEPL3_1c00760	C60A	MER027169	4.10e-49
	MEPL3_1c01330	M42	MER002040	2.50e-106
	MEPL3_1c01380	M16B	MER043985	6.80e-05
	MEPL3_1c01390	M16B	MER004423	8.20e-86
	MEPL3_1c02270	C26	MER045886	3.40e-57
	MEPL3_1c02750	M41	MER002602	4.20e-85
	MEPL3_1c02930	U32	MER004416	1.60e-50
	MEPL3_1c02940	U32	MER004416	1.60e-44
	MEPL3_1c03270	S01C	MER022668	2.40e-64
	MEPL3_1c03550	C69	MER002163	1.70e-147
	MEPL3_1c03710	M20A	MER001361	2.30e-30
	MEPL3_1c03710	M20A	MER001361	1.20e-08
	MEPL3_1c03720	T02	MER017326	2.90e-37
	MEPL3_1c04410	S09X	MER031562	2.70e-07
	MEPL3_1c04470	S09X	MER048191	2.40e-05
	MEPL3_2c00290	C82	MER115931	5.70e-74
	MEPL3_2c00360	S54	MER015459	2.10e-29
	MEPL3_2c01050	S14	MER000474	1.90e-72
	MEPL3_2c01050	S49C	MER042954	5.90e-05
	MEPL3_2c01560	M03B	MER001163	5.30e-100
	MEPL3_2c01680	C108	MER003820	1.60e-12
	MEPL3_2c01720	M24B	MER005462	3.20e-68
	MEPL3_2c02150	M24A	MER001243	2.90e-56
	MEPL3_2c02560	C44	MER003327	3.40e-46
	MEPL3_2c02750	S12	MER003802	3.80e-37
	MEPL3_2c03430	M24B	MER002038	2.00e-78
	MEPL3_2c03730	M38	MER066192	1.70e-54
	MEPL3_2c03780	M20B	MER001421	1.40e-98
	MEPL3_2c04000	S26A	MER015994	1.00e-39
	MEPL3_2c04220	C26	MER437468	4.30e-72
	MEPL3_2c04500	S12	MER003802	2.90e-27
	MEPL3_2c04530	S09C	MER066184	3.00e-43
	MEPL3_2c04820	S24	MER000569	1.60e-16
	MEPL3_3c00380	S78	MER001396	3.60e-09
	MEPL3_3c00730	S24	MER022664	3.00e-24
	MEPL3_3c00950	T01B	MER001626	2.80e-67
	MEPL3_3c01040	S26A	MER015993	1.60e-33
	MEPL3_3c01250	S33	MER035973	2.70e-10
	MEPL3_3c01320	C26	MER060647	6.60e-75
	MEPL3_3c01330	M38	MER005767	5.00e-24
	MEPL3_3c01330	M38	MER005767	1.10e-12
	MEPL3_3c01380	A08	MER001313	9.40e-15
	MEPL3_4c00130	M50B	MER004480	1.30e-14
	MEPL3_4c00130	M50B	MER004480	1.70e-13
	MEPL3_4c00500	S16	MER017403	1.20e-07
	MEPL3_6c00680	C40	MER626269	1.10e-30
	MEPL3_6c00760	C104	MER428985	2.70e-07
	MEPL3_6c00900	S24	MER022664	1.20e-25
	MEPL3_6c01440	S12	MER002489	5.00e-17
	MEPL3_6c01650	S09C	MER066189	5.70e-38
	MEPL3_6c01650	S33	MER036069	6.90e-05
	MEPL3_6c01760	M79	MER059868	2.20e-13
	MEPL3_7c00330	S09C	MER036039	2.70e-11
	MEPL3_7c00950	M20A	MER001361	3.00e-115
	MEPL3_7c00950	M28D	MER005244	6.80e-05
	MEPL3_8c00200	M42	MER004410	4.80e-67
	MEPL3_8c00260	C01B	MER000728	5.70e-144
	MEPL3_9c00040	M60	MER042489	7.30e-231
	MEPL3_9c00860	C15	MER001424	6.80e-60
ATCC 35311	MPTS_1c00290	S16	MER014135	2.10e-65
	MPTS_1c00480	C60A	MER027169	4.10e-49
	MPTS_1c01050	M42	MER002040	2.50e-106
	MPTS_1c01100	M16B	MER043985	6.80e-05
	MPTS_1c01110	M16B	MER004423	8.20e-86
	MPTS_1c01990	C26	MER045886	3.40e-57
	MPTS_1c02470	M41	MER002602	4.20e-85
	MPTS_1c02650	U32	MER004416	1.60e-50
	MPTS_1c02660	U32	MER004416	6.90e-45
	MPTS_1c03270	C69	MER002163	2.00e-148
	MPTS_1c03430	M20A	MER001361	2.40e-29
	MPTS_1c03430	M20A	MER001361	1.20e-08
	MPTS_1c03440	T02	MER017326	2.90e-37
	MPTS_1c04130	S09X	MER031562	2.70e-07
	MPTS_1c04190	S09X	MER048191	2.40e-05
	MPTS_1c05200	C82	MER115931	5.70e-74
	MPTS_1c05270	S54	MER015459	2.10e-29
	MPTS_1c05960	S14	MER000474	1.90e-72
	MPTS_1c05960	S49C	MER042954	5.90e-05
	MPTS_1c06470	M03B	MER001163	5.30e-100
	MPTS_1c06590	C108	MER003820	1.60e-12
	MPTS_1c06630	M24B	MER005462	3.20e-68
	MPTS_1c07060	M24A	MER001243	2.90e-56
	MPTS_1c07470	C44	MER003327	3.40e-46
	MPTS_1c07660	S12	MER003802	3.80e-37
	MPTS_1c08340	M24B	MER002038	2.00e-78
	MPTS_1c08640	M38	MER066192	1.70e-54
	MPTS_1c08690	M20B	MER001421	3.10e-98
	MPTS_1c08910	S26A	MER015994	1.50e-38
	MPTS_1c09130	C26	MER437468	3.30e-72
	MPTS_1c09410	S12	MER003802	7.50e-28
	MPTS_1c09440	S09C	MER066184	3.00e-43
	MPTS_1c09730	S24	MER000569	1.60e-16
	MPTS_1c10050	T01B	MER001626	2.80e-67
	MPTS_1c10140	S26A	MER015993	1.60e-33
	MPTS_1c10350	S33	MER035973	2.70e-10
	MPTS_1c10420	C26	MER060647	1.30e-73
	MPTS_1c10430	M38	MER005767	2.70e-23
	MPTS_1c10430	M38	MER005767	1.10e-12
	MPTS_1c10480	A08	MER001313	9.40e-15
	MPTS_1c10930	M50B	MER004480	1.30e-14
	MPTS_1c10930	M50B	MER004480	1.70e-13
	MPTS_1c12250	C44	MER011806	1.30e-60
	MPTS_1c12650	C40	MER626269	6.20e-31
	MPTS_1c13150	S24	MER022664	1.20e-23
	MPTS_1c13350	C40	MER626269	1.10e-30
	MPTS_1c13430	C104	MER428985	2.70e-07
	MPTS_1c13580	S24	MER022664	1.20e-25
	MPTS_1c14120	S12	MER002489	2.10e-17
	MPTS_1c14330	S09C	MER066189	5.70e-38
	MPTS_1c14330	S33	MER036069	6.90e-05
	MPTS_1c14440	M79	MER059868	2.20e-13
	MPTS_1c14930	S09C	MER036039	2.70e-11
	MPTS_1c15550	M20A	MER001361	3.00e-115
	MPTS_1c15550	M28D	MER005244	6.80e-05
	MPTS_1c16160	M42	MER004410	4.80e-67
	MPTS_1c16220	C01B	MER000728	5.70e-144
	MPTS_2c00760	C15	MER001424	6.80e-60
	MPTS_2c00810	M50B	MER030935	5.50e-10
	MPTS_2c01350	M60	MER042489	7.30e-231
DAT561	MDAT_1c00290	S16	MER014135	9.30e-66
	MDAT_1c00480	C60A	MER027169	7.10e-49
	MDAT_1c01040	M42	MER002040	7.40e-108
	MDAT_1c01090	M16B	MER043985	6.80e-05
	MDAT_1c01100	M16B	MER004423	9.50e-87
	MDAT_1c01970	C26	MER045886	1.00e-58
	MDAT_1c02450	M41	MER002602	4.20e-85
	MDAT_1c02770	C01B	MER000728	1.70e-143
	MDAT_1c02830	M42	MER004410	2.80e-67
	MDAT_1c03340	M03B	MER004419	1.90e-74
	MDAT_1c03440	M20A	MER001361	2.00e-116
	MDAT_1c03440	M28D	MER005244	6.80e-05
	MDAT_1c04060	S09C	MER036039	3.40e-12
	MDAT_1c04530	M79	MER059868	1.40e-13
	MDAT_1c04640	S09C	MER066189	1.90e-38
	MDAT_1c04640	S33	MER036069	6.90e-05
	MDAT_1c04850	S12	MER002489	1.30e-18
	MDAT_1c05210	S24	MER022664	1.20e-25
	MDAT_1c05350	C104	MER428985	1.50e-06
	MDAT_1c05910	C56	MER019092	8.30e-06
	MDAT_1c05930	C44	MER011806	1.30e-60
	MDAT_1c06880	S16	MER017403	1.20e-07
	MDAT_1c07250	M50B	MER004480	1.30e-14
	MDAT_1c07250	M50B	MER004480	1.70e-13
	MDAT_1c07690	A08	MER001313	9.40e-15
	MDAT_1c07740	M38	MER005767	2.80e-25
	MDAT_1c07740	M38	MER005767	1.10e-12
	MDAT_1c07750	C26	MER060647	6.60e-75
	MDAT_1c07820	S33	MER035973	2.20e-10
	MDAT_1c08020	S41A	MER004195	4.50e-34
	MDAT_1c08030	S26A	MER015993	1.60e-33
	MDAT_1c08120	T01B	MER001626	2.80e-67
	MDAT_1c08450	S24	MER000569	1.60e-16
	MDAT_1c08740	S09C	MER066184	3.00e-43
	MDAT_1c08770	S12	MER003802	5.30e-28
	MDAT_1c09050	C26	MER437468	8.50e-73
	MDAT_1c09260	S26A	MER015994	5.10e-41
	MDAT_1c09480	M20B	MER001421	1.80e-98
	MDAT_1c09530	M38	MER066192	2.20e-54
	MDAT_1c09830	M24B	MER002038	2.30e-79
	MDAT_1c10510	S12	MER003802	4.40e-38
	MDAT_1c10700	C44	MER003327	1.10e-46
	MDAT_1c11110	M24A	MER001243	2.90e-56
	MDAT_1c11530	M24B	MER005462	1.10e-68
	MDAT_1c11570	C108	MER003820	1.60e-12
	MDAT_1c11690	M03B	MER001163	4.10e-100
	MDAT_1c12190	S14	MER000474	1.90e-72
	MDAT_1c12190	S49C	MER042954	5.90e-05
	MDAT_1c12880	S54	MER015459	3.10e-28
	MDAT_1c12930	C82	MER115931	5.70e-74
	MDAT_1c13960	S09X	MER048191	1.00e-05
	MDAT_1c14020	S09X	MER031562	8.40e-11
	MDAT_1c14690	T02	MER017326	3.80e-37
	MDAT_1c14700	M20A	MER001361	4.30e-31
	MDAT_1c14700	M20A	MER001361	3.10e-15
	MDAT_1c14860	C69	MER002163	3.80e-145
	MDAT_1c15130	S01C	MER022668	2.40e-64
	MDAT_1c15460	U32	MER004416	6.10e-46
	MDAT_1c15470	U32	MER004416	3.70e-50
	MDAT_2c00800	C15	MER001424	6.80e-60
	MDAT_2c00840	M50B	MER030935	6.10e-14
	MDAT_2c01440	M60	MER042489	2.70e-226
References:
Rawlings, N., Morton F. (2008). The MEROPS batch BLAST: a tool to detect peptidases and their non-peptidase homologues in a genome. Biochimie 90, 243-259

## Sheet: Sheet_3b
Blastp of all proteins against MEROPS database.
	Strain
Family	21.1	49.3	60	82	90.0	119	S1	B5	H6	L9	764-5B	765-6B	ATCC 35311	DAT 561
A08	detected	detected	detected	detected	detected	detected	detected	detected	detected	detected	detected	detected	detected	detected
C01B	detected	detected	detected	detected	detected	detected	detected	detected	detected	detected	detected	detected	detected	detected
C104	detected	detected	detected	detected	detected	detected	detected	detected	detected	detected	detected	detected	detected	detected
C108	detected	detected	detected	detected	detected	detected	detected	detected	detected	detected	detected	detected	detected	detected
C15	detected	detected	detected	detected	detected	detected	detected	detected	detected	detected	detected	detected	detected	detected
C26	detected	detected	detected	detected	detected	detected	detected	detected	detected	detected	detected	detected	detected	detected
C40	detected	detected	detected	detected	detected	detected	detected	detected	detected	detected	detected	detected	detected	n.d.
C44	detected	detected	detected	detected	detected	detected	detected	detected	detected	detected	detected	detected	detected	detected
C56	n.d.	n.d.	n.d.	n.d.	n.d.	n.d.	n.d.	n.d.	n.d.	n.d.	n.d.	n.d.	n.d.	detected
C60A	detected	detected	detected	detected	detected	detected	detected	detected	detected	detected	detected	detected	detected	detected
C69	detected	detected	detected	detected	detected	detected	detected	detected	detected	detected	detected	detected	detected	detected
C82	detected	detected	detected	detected	detected	detected	detected	detected	detected	detected	detected	detected	detected	detected
M03B	detected	detected	detected	detected	detected	detected	detected	detected	detected	detected	detected	detected	detected	detected
M16B	detected	detected	detected	detected	detected	detected	detected	detected	detected	detected	detected	detected	detected	detected
M20A	detected	detected	detected	detected	detected	detected	detected	detected	detected	detected	detected	detected	detected	detected
M20B	detected	detected	detected	detected	detected	detected	detected	detected	detected	detected	detected	detected	detected	detected
M24A	detected	detected	detected	detected	detected	detected	detected	detected	detected	detected	detected	detected	detected	detected
M24B	detected	detected	detected	detected	detected	detected	detected	detected	detected	detected	detected	detected	detected	detected
M28D	detected	detected	detected	detected	detected	detected	detected	detected	detected	detected	detected	detected	detected	detected
M38	detected	detected	detected	detected	detected	detected	detected	detected	detected	detected	detected	detected	detected	detected
M41	detected	detected	detected	detected	detected	detected	detected	detected	detected	detected	detected	detected	detected	detected
M42	detected	detected	detected	detected	detected	detected	detected	detected	detected	detected	detected	detected	detected	detected
M50B	detected	detected	detected	detected	detected	detected	detected	detected	detected	detected	detected	detected	detected	detected
M60	detected	detected	detected	detected	detected	detected	detected	detected	detected	detected	detected	detected	detected	detected
M79	detected	detected	detected	detected	detected	detected	detected	detected	detected	detected	detected	detected	detected	detected
S01C	detected	detected	detected	detected	detected	detected	detected	detected	detected	detected	detected	detected	n.d.	detected
S09C	detected	detected	detected	detected	detected	detected	detected	detected	detected	detected	detected	detected	detected	detected
S09X	detected	detected	detected	detected	detected	detected	detected	detected	detected	detected	detected	detected	detected	detected
S12	detected	detected	detected	detected	detected	detected	detected	detected	detected	detected	detected	detected	detected	detected
S14	detected	detected	detected	detected	detected	detected	detected	detected	detected	detected	detected	detected	detected	detected
S16	detected	detected	detected	detected	detected	detected	detected	detected	detected	detected	detected	detected	detected	detected
S24	detected	detected	detected	detected	detected	detected	detected	detected	detected	detected	detected	detected	detected	detected
S26A	detected	detected	detected	detected	detected	detected	detected	detected	detected	detected	detected	detected	detected	detected
S33	detected	detected	detected	detected	detected	detected	detected	detected	detected	detected	detected	detected	detected	detected
S41A	n.d.	n.d.	n.d.	n.d.	n.d.	n.d.	n.d.	n.d.	n.d.	n.d.	n.d.	n.d.	n.d.	detected
S49C	detected	detected	detected	detected	detected	detected	detected	detected	detected	detected	detected	detected	detected	detected
S54	detected	detected	detected	detected	detected	detected	detected	detected	detected	detected	detected	detected	detected	detected
S78	detected	detected	detected	n.d.	detected	n.d.	detected	detected	detected	detected	detected	detected	n.d.	n.d.
T01B	detected	detected	detected	detected	detected	detected	detected	detected	detected	detected	detected	detected	detected	detected
T02	detected	detected	detected	detected	detected	detected	detected	detected	detected	detected	detected	detected	detected	detected
U32	detected	detected	detected	detected	detected	detected	detected	detected	detected	detected	detected	detected	detected	detected
n.d. - not detected

## Sheet: Sheet_4
Putative virulence factors of different Melissococcus plutonius strains.
Yellow-shaded = frameshifted gene; putatively dysfunctional
Red-shaped = no ortholog determined (= not present in respective genome)
Orange-shaped = gap in DNA sequence, completeness of ORF unknown
			Locus tag in M. plutonius strain
Category	Cluster/ORF	Annotation	21.1	49.3	60	119	82	90.0	S1	B5	H6	L9	764-5B	765-6B	ATCC 35311	DAT561
Tyramine	Cluster	Na(+)/H(+) antiporter NhaC	MEPL4_3c01490	MEPL7_2c01520	MEPL11_1c04390	MEPL8_2c02360	MEPL12_1c04400	MEPL6_6c04390	MEPL_c004110	MEPL2_2c01570	MEPL9_1c04390	MEPL10_3c01570	MEPL1_3c01500	MEPL3_1c04390	MPTS_1c04110	MDAT_1c14040
		amino acid permease family protein	MEPL4_3c01480	MEPL7_2c01510	MEPL11_1c04380	MEPL8_2c02350	MEPL12_1c04390	MEPL6_6c04380	MEPL_c004100	MEPL2_2c01560	MEPL9_1c04380	MEPL10_3c01560	MEPL1_3c01490	MEPL3_1c04380	MPTS_1c04100	MDAT_1c14050
		tyrosine decarboxylase	MEPL4_3c01470	MEPL7_2c01500	MEPL11_1c04370	MEPL8_2c02340	MEPL12_1c04380	MEPL6_6c04370	MEPL_c004090	MEPL2_2c01550	MEPL9_1c04370	MEPL10_3c01550	MEPL1_3c01480	MEPL3_1c04370	MPTS_1c04090	MDAT_1c14060
		tyrosine--tRNA ligase 1	MEPL4_3c01460	MEPL7_2c01490	MEPL11_1c04360	MEPL8_2c02330	MEPL12_1c04370	MEPL6_6c04360	MEPL_c004080	MEPL2_2c01540	MEPL9_1c04360	MEPL10_3c01540	MEPL1_3c01470	MEPL3_1c04360	MPTS_1c04080	MDAT_1c14070
Bacteriocin-associated proteins	Cluster 1	sensor histidine kinase	MEPL4_5c01000	MEPL7_5c01010	MEPL11_6c01010	MEPL8_7c00220	MEPL12_5c01580	MEPL6_1c02730	MEPL_c013780	MEPL2_3c01000	MEPL9_5c01000	MEPL10_7c01000	MEPL1_6c01000	MEPL3_6c01000	MPTS_1c13690	n.d.
		putative bacteriocin biosynthesis regulatory protein	MEPL4_5c01010	MEPL7_5c01020	MEPL11_6c01020	MEPL8_7c00210	MEPL12_5c01590	MEPL6_1c02720	MEPL_c013790	MEPL2_3c01010	MEPL9_5c01010	MEPL10_7c01010	MEPL1_6c01010	MEPL3_6c01010	MPTS_1c13700	n.d.
		lanthionine synthetase C-like protein	MEPL4_5c01020	MEPL7_5c01030	MEPL11_6c01030	MEPL8_7c00200	MEPL12_5c01600	MEPL6_1c02710	MEPL_c013800	MEPL2_3c01020	MEPL9_5c01020	MEPL10_7c01020	MEPL1_6c01020	MEPL3_6c01020	MPTS_1c13710	n.d.
		lantibiotic transport ATP-binding protein SrtF	MEPL4_5c01030	MEPL7_5c01040	MEPL11_6c01040	MEPL8_7c00190	MEPL12_5c01610	MEPL6_1c02700	MEPL_c013810	MEPL2_3c01030	MEPL9_5c01030	MEPL10_7c01030	MEPL1_6c01030	MEPL3_6c01030	MPTS_1c13720	n.d.
		lantibiotic ABC transporter permease	MEPL4_5c01040	MEPL7_5c01050	MEPL11_6c01050	MEPL8_7c00180	MEPL12_5c01620	MEPL6_1c02690	MEPL_c013820	MEPL2_3c01040	MEPL9_5c01040	MEPL10_7c01040	MEPL1_6c01040	MEPL3_6c01040	MPTS_1c13730	n.d.
		lantibiotic ABC transporter	MEPL4_5c01050	MEPL7_5c01060	MEPL11_6c01060	MEPL8_7c00170	MEPL12_5c01630	MEPL6_1c02680	MEPL_c013830	MEPL2_3c01050	MEPL9_5c01050	MEPL10_7c01050	MEPL1_6c01050	MEPL3_6c01050	MPTS_1c13740	n.d.
	Cluster 2	hypothetical protein	MEPL4_2c00270	MEPL7_1c01080	MEPL11_1c01080	MEPL8_1c00740	MEPL12_1c01080	MEPL6_6c01080	MEPL_c000800	MEPL2_1c00810	MEPL9_1c01080	MEPL10_1c01080	MEPL1_2c00110	MEPL3_1c01080	MPTS_1c00800	MDAT_1c00780
		ABC transporter ATP-binding protein YxdL	MEPL4_2c00280	MEPL7_1c01090	MEPL11_1c01090	MEPL8_1c00750	MEPL12_1c01090	MEPL6_6c01090	MEPL_c000810	MEPL2_1c00820	MEPL9_1c01090	MEPL10_1c01090	MEPL1_2c00120	MEPL3_1c01090	MPTS_1c00810	MDAT_1c00790
		bacteriocin-associated integral membrane protein	MEPL4_2c00290	MEPL7_1c01100	MEPL11_1c01100	MEPL8_1c00760	MEPL12_1c01100	MEPL6_6c01100	MEPL_c000820	MEPL2_1c00830	MEPL9_1c01100	MEPL10_1c01100	MEPL1_2c00130	MEPL3_1c01100	MPTS_1c00820	MDAT_1c00800
		ABC transporter permease protein YxdM	MEPL4_2c00310	MEPL7_1c01120	MEPL11_1c01120	MEPL8_1c00780	MEPL12_1c01120	MEPL6_6c01120	MEPL_c000840	MEPL2_1c00850	MEPL9_1c01120	MEPL10_1c01120	MEPL1_2c00150	MEPL3_1c01120	MPTS_1c00840	MDAT_1c00820
		ABC transporter ATP-binding protein YxdL	MEPL4_2c00320	MEPL7_1c01130	MEPL11_1c01130	MEPL8_1c00790	MEPL12_1c01130	MEPL6_6c01130	MEPL_c000850	MEPL2_1c00860	MEPL9_1c01130	MEPL10_1c01130	MEPL1_2c00160	MEPL3_1c01130	MPTS_1c00850	MDAT_1c00830
		sensor histidine kinase SpaK	MEPL4_2c00340	MEPL7_1c01150	MEPL11_1c01150	MEPL8_1c00810	MEPL12_1c01150	MEPL6_6c01150	MEPL_c000870	MEPL2_1c00880	MEPL9_1c01150	MEPL10_1c01150	MEPL1_2c00180	MEPL3_1c01150	MPTS_1c00870	MDAT_1c00850
		transcriptional regulatory protein YycF	n.d.	n.d.	n.d.	n.d.	n.d.	n.d.	n.d.	n.d.	n.d.	n.d.	n.d.	n.d.	n.d.	MDAT_1c00860
	Cluster 3	hypothetical protein	MEPL4_4c00820	MEPL7_2c08040	MEPL11_3c00830	MEPL8_3c05030	MEPL12_3c00120	MEPL6_3c03560	MEPL_c010630	MEPL2_2c08100	MEPL9_3c00830	MEPL10_5c00830	MEPL1_4c00830	MEPL3_3c00830	MPTS_1c09930	MDAT_1c08240
		putative bacteriocin export ABC transporter, permease	MEPL4_4c00810	MEPL7_2c08030	MEPL11_3c00820	MEPL8_3c05020	MEPL12_3c00110	MEPL6_3c03550	MEPL_c010620	MEPL2_2c08090	MEPL9_3c00820	MEPL10_5c00820	MEPL1_4c00820	MEPL3_3c00820	MPTS_1c09920	MDAT_1c08250
		macrolide export ATP-binding/permease protein	MEPL4_4c00800	MEPL7_2c08020	MEPL11_3c00810	MEPL8_3c05010	MEPL12_3c00100	MEPL6_3c03540	MEPL_c010610	MEPL2_2c08080	MEPL9_3c00810	MEPL10_5c00810	MEPL1_4c00810	MEPL3_3c00810	MPTS_1c09910	MDAT_1c08260
	Cluster 4	peptide export ATP-binding protein BceA	MEPL4_7c00080	MEPL7_7c00170	MEPL11_7c01150	MEPL8_16c00080	MEPL12_14c00020	MEPL6_7c00250	MEPL_178p000260	MEPL2_5c00600	MEPL9_10c00030	MEPL10_10c00080	MEPL1_15c00090	n.d.	MDAT_2c01240	MPTS_2c01150
		peptide export permease protein BceB	MEPL4_7c00090	MEPL7_7c00160	MEPL11_7c01160	MEPL8_16c00090	MEPL12_14c00030	MEPL6_7c00240	MEPL_178p000250	MEPL2_5c00610	MEPL9_10c00040	MEPL10_10c00090	MEPL1_15c00100	n.d.	MPTS_2c01160	MDAT_2c01250
	Cluster 5	hypothetical protein	n.d.	n.d.	n.d.	n.d.	n.d.	n.d.	n.d.	n.d.	n.d.	n.d.	n.d.	n.d.	n.d.	MDAT_2c00100
		serine/threonine-protein kinase PrkC	n.d.	n.d.	n.d.	n.d.	n.d.	n.d.	n.d.	n.d.	n.d.	n.d.	n.d.	n.d.	n.d.	MDAT_2c00110
		hypothetical protein	n.d.	n.d.	n.d.	n.d.	n.d.	n.d.	n.d.	n.d.	n.d.	n.d.	n.d.	n.d.	n.d.	MDAT_2c00120
		protease 2	n.d.	n.d.	n.d.	n.d.	n.d.	n.d.	n.d.	n.d.	n.d.	n.d.	n.d.	n.d.	n.d.	MDAT_2c00130
		ABC transporter, ATP-binding protein	MEPL4_7c00450	MEPL7_8c00530	MEPL11_7c00130	MEPL8_12c00130	MEPL12_8c00130	MEPL6_15c00070	MEPL_178p001290	MEPL2_5c00970	MEPL9_10c00400	MEPL10_10c00450	MEPL1_10c00130	MEPL3_9c00210	MPTS_2c00120	MDAT_2c00150
		hypothetical protein	MEPL4_7c00460	MEPL7_8c00520	MEPL11_7c00140	MEPL8_12c00140	MEPL12_8c00140	MEPL6_15c00060	MEPL_178p001280	MEPL2_5c00980	MEPL9_10c00410	MEPL10_10c00460	MEPL1_10c00140	MEPL3_9c00230	MPTS_2c00130	MDAT_2c00160
	ORF 1	Zoocin A-like protein (lysozyme M1 precursor)	MEPL4_4c00160	MEPL7_2c07370	MEPL11_3c00160	n.d.	n.d.	n.d.	MEPL_c009960	MEPL2_2c07430, MEPL2_43p00090	MEPL9_3c00160	MEPL10_5c00160	MEPL1_4c00160	MEPL3_3c00160	n.d.	n.d.
	ORF 2	Zoocin A-like protein (bacteriophage peptidoglycan hydrolase)	MEPL4_5c00680	MEPL7_5c00690	MEPL11_6c00690	MEPL8_7c00550	MEPL12_5c01260	MEPL6_1c03060	MEPL_c013460	MEPL2_3c00680	MEPL9_5c00680	MEPL10_7c00680	MEPL1_6c00680	MEPL3_6c00680	MPTS_1c13350	MDAT_1c05420
	ORF 3	bacteriophage peptidoglycan hydrolase	n.d.	n.d.	n.d.	MEPL8_7c01240	MEPL12_5c00570	MEPL6_3c00010	n.d.	n.d.	n.d.	n.d.	n.d.	n.d.	MPTS_1c12650	n.d.
Lysozyme subfamily 2 domain/GH73 family domain-containing proteins	ORF 1	N-acetylmuramoyl-L-alanine amidase	MEPL4_5c02460	MEPL7_5c02480	MEPL11_6c02480	MEPL8_8c01250	MEPL12_5c03040	MEPL6_1c01270	MEPL_c015250	MEPL2_3c02470	MEPL9_6c00560	MEPL10_8c00560	MEPL1_7c00560	MEPL3_7c00560	MPTS_1c15160	MDAT_1c03830
	ORF 2	N-acetylmuramoyl-L-alanine amidase	MEPL4_5c02530	MEPL7_5c02550	MEPL11_6c02550	MEPL8_8c01320	MEPL12_5c03110	MEPL6_1c01200	MEPL_c015320	MEPL2_3c02540	MEPL9_6c00630	MEPL10_8c00630	MEPL1_7c00630	MEPL3_7c00630	MPTS_1c15230	MDAT_1c03760
	ORF 3	Exo-glucosaminidase LytG	MEPL4_5c00280	MEPL7_5c00280	MEPL11_6c00280	MEPL8_7c01530	MEPL12_5c00280	MEPL6_5c00280	MEPL_c013060	MEPL2_3c00280	MEPL9_5c00280	MEPL10_7c00280	MEPL1_6c00280	MEPL3_6c00280	MPTS_1c12360	MDAT_1c05820
Larval glycoprotein- and peritrophic matrix (PM)-degrading enzymes	ORF 1	chitin binding domain-containing protein (PlCBP49-homolog)	MEPL4_3c05960	MEPL7_2c05990	MEPL11_2c03680	MEPL8_3c03690	MEPL12_2c03680	MEPL6_3c02220	MEPL_c008580	MEPL2_2c06050	MEPL9_2c03680	MEPL10_4c03720	MEPL1_3c05980	MEPL3_2c03680	MPTS_1c08590	MDAT_1c09580
	ORF 2	peptidase M60 family protein (enhancin)	MEPL4_7c00280	MEPL7_8c00700	MEPL11_7c01350	MEPL8_17c00040	MEPL12_6c00010	MEPL6_7c00050	MEPL_178p000060	MEPL2_5c00800	MEPL9_10c00230	MEPL10_10c00280	MEPL1_15c00290	MEPL3_9c00040	MPTS_2c01350	MDAT_2c01440
	ORF 3	endo-alpha-N-acetylgalactosaminidase	MEPL4_2c01340	MEPL7_1c02150	MEPL11_1c02150	MEPL8_2c00110	MEPL12_1c02150	MEPL6_6c02150	MEPL_c001870	MEPL2_1c01880	MEPL9_1c02150	MEPL10_1c02150	MEPL1_2c01180	MEPL3_1c02150	MPTS_1c01870	MDAT_1c01840
Collagenase	Cluster	peptidase, U32 family small subunit	MEPL4_3c00030	MEPL7_2c00060	MEPL11_1c02930	MEPL8_2c00890	MEPL12_1c02930	MEPL6_6c02930	MEPL_c002650	MEPL2_2c00110	MEPL9_1c02930	MEPL10_3c00110	MEPL1_3c00040	MEPL3_1c02930	MPTS_1c02650	MDAT_1c15470
		peptidase, U32 family large subunit	MEPL4_3c00040	MEPL7_2c00070	MEPL11_1c02940	MEPL8_2c00900	MEPL12_1c02940	MEPL6_6c02940	MEPL_c002660	MEPL2_2c00120	MEPL9_1c02940	MEPL10_3c00120	MEPL1_3c00050	MEPL3_1c02940	MPTS_1c02660	MDAT_1c15460
Cell surface and adhesion-associated proteins	Cluster 1	surface protein A	MEPL4_7c00980	MEPL7_7c00660	MEPL11_7c00660	MEPL8_13c00440	MEPL12_11c00170	MEPL6_12c00080	MEPL_178p000750	MEPL2_5c00110	MEPL9_8c00470	MEPL10_11c00010	MEPL1_11c00660	MEPL3_9c00760	MPTS_2c00660	n.d.
		Cna protein B-type domain-containing protein	MEPL4_7c00990	MEPL7_7c00650	MEPL11_7c00670	MEPL8_13c00450	MEPL12_11c00180	MEPL6_12c00070	MEPL_178p000740	MEPL2_5c00120	MEPL9_8c00480	MEPL10_11c00020	MEPL1_11c00670	MEPL3_9c00770	MPTS_2c00670	MDAT_2c00670
		surface protein A	n.d.	n.d.	n.d.	n.d.	n.d.	n.d.	n.d.	n.d.	n.d.	n.d.	n.d.	n.d.	n.d.	MDAT_2c00660
	Cluster 2	cell surface protein	MEPL4_2c00210	MEPL7_1c01020	MEPL11_1c01020	MEPL8_1c00680	MEPL12_1c01020	MEPL6_6c01020	MEPL_c000740	MEPL2_1c00750	MEPL9_1c01020	MEPL10_1c01020	MEPL1_2c00050	MEPL3_1c01020	MPTS_1c00740	MDAT_1c00720
		hypothetical protein	MEPL4_2c00220	MEPL7_1c01030	MEPL11_1c01030	MEPL8_1c00690	MEPL12_1c01030	MEPL6_6c01030	MEPL_c000750	MEPL2_1c00760	MEPL9_1c01030	MEPL10_1c01030	MEPL1_2c00060	MEPL3_1c01030	MPTS_1c00750	MDAT_1c00730
		WxL domain surface cell wall-binding protein	MEPL4_2c00230	MEPL7_1c01040	MEPL11_1c01040	MEPL8_1c00700	MEPL12_1c01040	MEPL6_6c01040	MEPL_c000760	MEPL2_1c00770	MEPL9_1c01040	MEPL10_1c01040	MEPL1_2c00070	MEPL3_1c01040	MPTS_1c00760	MDAT_1c00740
		WxL domain surface cell wall-binding protein	MEPL4_2c00240	MEPL7_1c01050	MEPL11_1c01050	MEPL8_1c00710	MEPL12_1c01050	MEPL6_6c01050	MEPL_c000770	MEPL2_1c00780	MEPL9_1c01050	MEPL10_1c01050	MEPL1_2c00080	MEPL3_1c01050	MPTS_1c00770	MDAT_1c00750
		bacterial Ig-like domain-containing protein	MEPL4_2c00250	MEPL7_1c01060	MEPL11_1c01060	MEPL8_1c00720	MEPL12_1c01060	MEPL6_6c01060	MEPL_c000780	MEPL2_1c00790	MEPL9_1c01060	MEPL10_1c01060	MEPL1_2c00090	MEPL3_1c01060	MPTS_1c00780	MDAT_1c00760
	Cluster 3	bacterial Ig-like domain-containing protein	MEPL4_7c00050	MEPL7_7c00200	MEPL11_7c01120	MEPL8_16c00050	MEPL12_12c00260	MEPL6_9c00020	MEPL_178p000290	MEPL2_5c00570	MEPL9_7c00050	MEPL10_10c00050	MEPL1_15c00060	n.d.	MPTS_2c01120	MDAT_2c01210
		hypothetical protein	MEPL4_7c00040	MEPL7_7c00210	MEPL11_7c01110	MEPL8_16c00040	MEPL12_12c00250	MEPL6_9c00030	MEPL_178p000300	MEPL2_5c00560	MEPL9_7c00040	MEPL10_10c00040	MEPL1_15c00050	n.d.	MPTS_2c01110	MDAT_2c01200
		WxL domain surface cell wall-binding protein	MEPL4_7c00030	MEPL7_7c00220	MEPL11_7c01100	MEPL8_16c00030	MEPL12_12c00240	MEPL6_9c00040	MEPL_178p000310	MEPL2_5c00550	MEPL9_7c00030	MEPL10_10c00030	MEPL1_15c00040	n.d.	MPTS_2c01100	MDAT_2c01190
		cell surface protein	MEPL4_7c00020	MEPL7_7c00230	MEPL11_7c01090	MEPL8_16c00020	MEPL12_12c00230	MEPL6_9c00050	MEPL_178p000320	MEPL2_5c00540	MEPL9_7c00020	MEPL10_10c00020	MEPL1_15c00030	n.d.	MPTS_2c01090	MDAT_2c01180
	Cluster 4	WxL domain surface cell wall-binding protein	n.d.	n.d.	n.d.	n.d.	n.d.	n.d.	n.d.	n.d.	n.d.	n.d.	n.d.	n.d.	n.d.	MDAT_2c00950, MDAT_2c01120
		cell surface protein	n.d.	n.d.	n.d.	n.d.	n.d.	n.d.	n.d.	n.d.	n.d.	n.d.	n.d.	n.d.	n.d.	MDAT_2c00960, MDAT_2c01110
	Cluster 5	hypothetical protein	MEPL4_2c01240	MEPL7_1c02050	MEPL11_1c02050	MEPL8_2c00010	MEPL12_1c02050	MEPL6_6c02050	MEPL_c001770	MEPL2_1c01780	MEPL9_1c02050	MEPL10_1c02050	MEPL1_2c01080	MEPL3_1c02050	MPTS_1c01770	n.d.
		hypothetical protein	MEPL4_2c01250	MEPL7_1c02060	MEPL11_1c02060	MEPL8_2c00020	MEPL12_1c02060	MEPL6_6c02060	MEPL_c001780	MEPL2_1c01790	MEPL9_1c02060	MEPL10_1c02060	MEPL1_2c01090	MEPL3_1c02060	MPTS_1c01780	n.d.
		collagen adhesin	MEPL4_2c01260	MEPL7_1c02070	MEPL11_1c02070	MEPL8_2c00030	MEPL12_1c02070	MEPL6_6c02070	MEPL_c001790	MEPL2_1c01800	MEPL9_1c02070	MEPL10_1c02070	MEPL1_2c01100	MEPL3_1c02070	MPTS_1c01790	MDAT_1c01761
		collagen adhesin	n.d.	n.d.	n.d.	n.d.	n.d.	n.d.	n.d.	n.d.	n.d.	n.d.	n.d.	n.d.	n.d.	MDAT_1c01760
		putative secreted antigen	MEPL4_2c01270	MEPL7_1c02080	MEPL11_1c02080	MEPL8_2c00040	MEPL12_1c02080	MEPL6_6c02080	MEPL_c001800	MEPL2_1c01810	MEPL9_1c02080	MEPL10_1c02080	MEPL1_2c01110	MEPL3_1c02080	MPTS_1c01800	MDAT_1c01770
	ORF 1	fibronectin/ fibrinogen-binding protein	MEPL4_4c01490	MEPL7_2c08720	MEPL11_3c01520	MEPL8_4c00420	MEPL12_3c00800	MEPL6_3c04240	MEPL_c011310	MEPL2_2c08780	MEPL9_3c01520	MEPL10_5c01520	MEPL1_4c01510	MEPL3_3c01510	MPTS_1c10610	MDAT_1c07560
	ORF 2	cell surface protein	MEPL4_3c02550	MEPL7_2c02580	MEPL11_2c00270	MEPL8_3c00270	MEPL12_2c00270	MEPL6_2c00270	MEPL_c005170	MEPL2_2c02640	MEPL9_2c00270	MEPL10_4c00310	MEPL1_3c02570	MEPL3_2c00270	MPTS_1c05180	MDAT_1c12950
	ORF 3	extracellular matrix-binding protein ebh precursor	DNA sequence interrupted	MEPL7_19p00060	DNA sequence interrupted	n.d.	n.d.	n.d.	n.d.	n.d.	DNA sequence interrupted	n.d.	n.d.	n.d.	n.d.	n.d.
Toxin	ORF	Melissotoxin A (epsilon toxin ETX/mosquitocidal toxin MTX2 family protein)	MEPL4_8c00070	MEPL7_19p00130	MEPL11_11c00010	n.d.	n.d.	n.d.	n.d.	n.d.	MEPL9_11c00080	n.d.	n.d.	n.d.	n.d.	n.d.
Capsule/cell envelope-forming proteins	Cluster 1 (putative capsule)	cell envelope-associated transcriptional attenuator	MEPL4_3c01920	MEPL7_2c01940	MEPL11_1c04820	MEPL8_2c02790	MEPL12_1c04830	MEPL6_6c04820	MEPL_c004530	MEPL2_2c02000	MEPL9_1c04820	MEPL10_3c02000	MEPL1_3c01930	MEPL3_1c04820	MPTS_1c04540	MDAT_1c13600
		tyrosine-protein kinase transmembrane modulator EpsC	MEPL4_3c01930	MEPL7_2c01950	MEPL11_1c04830	MEPL8_2c02800	MEPL12_1c04840	MEPL6_6c04830	MEPL_c004540	MEPL2_2c02010	MEPL9_1c04830	MEPL10_3c02010	MEPL1_3c01940	MEPL3_1c04830	MPTS_1c04550	MDAT_1c13590
		tyrosine-protein kinase YwqD	MEPL4_3c01940	MEPL7_2c01960	MEPL11_1c04840	MEPL8_2c02810	MEPL12_1c04850	MEPL6_6c04840	MEPL_c004550	MEPL2_2c02020	MEPL9_1c04840	MEPL10_3c02020	MEPL1_3c01950	MEPL3_1c04840	MPTS_1c04560	MDAT_1c13580
		tyrosine-protein phosphatase YwqE	MEPL4_3c01950	MEPL7_2c01970	MEPL11_1c04850	MEPL8_2c02820	MEPL12_1c04860	MEPL6_6c04850	MEPL_c004560	MEPL2_2c02030	MEPL9_1c04850	MEPL10_3c02030	MEPL1_3c01960	MEPL3_1c04850	MPTS_1c04570	MDAT_1c13570
		UDP-N-acetylglucosamine 4,6-dehydratase	MEPL4_3c01960	MEPL7_2c01980	MEPL11_1c04860	MEPL8_2c02830	MEPL12_1c04870	MEPL6_6c04860	MEPL_c004570	MEPL2_2c02040	MEPL9_1c04860	MEPL10_3c02040	MEPL1_3c01970	MEPL3_1c04860	MPTS_1c04580	MDAT_1c13560
		undecaprenyl-phosphategalactose phosphotransferase	MEPL4_3c01970	MEPL7_2c01990	MEPL11_1c04870	MEPL8_2c02840	MEPL12_1c04880	MEPL6_6c04870	MEPL_c004580	MEPL2_2c02050	MEPL9_1c04870	MEPL10_3c02050	MEPL1_3c01980	MEPL3_1c04870	MPTS_1c04590	MDAT_1c13550
		UDP-glucose 4-epimerase	MEPL4_3c01980	MEPL7_2c02000	MEPL11_1c04880	MEPL8_2c02850	MEPL12_1c04890	MEPL6_6c04880	MEPL_c004590	MEPL2_2c02060	MEPL9_1c04880	MEPL10_3c02060	MEPL1_3c01990	MEPL3_1c04880	MPTS_1c04600	MDAT_1c13540
		glycosyl transferase, group 1	MEPL4_3c02000	MEPL7_2c02020	MEPL11_1c04900	MEPL8_2c02870	MEPL12_1c04910	MEPL6_6c04900	MEPL_c004610	MEPL2_2c02080	MEPL9_1c04900	MEPL10_3c02080	MEPL1_3c02010	MEPL3_1c04900	MPTS_1c04620	MDAT_1c13520
		UDP-glucose 4-epimerase CapD	MEPL4_3c02010	MEPL7_2c02030	MEPL11_1c04910	MEPL8_2c02880	MEPL12_1c04920	MEPL6_6c04910	MEPL_c004620	MEPL2_2c02090	MEPL9_1c04910	MEPL10_3c02090	MEPL1_3c02020	MEPL3_1c04910	MPTS_1c04630	MDAT_1c13510
		dTDP-glucose 4-6-dehydratase/UDP-glucuronic acid decarboxylase	MEPL4_3c02020	MEPL7_2c02040	MEPL11_1c04920	MEPL8_2c02890	MEPL12_1c04930	MEPL6_6c04920	MEPL_c004630	MEPL2_2c02100	MEPL9_1c04920	MEPL10_3c02100	MEPL1_3c02030	MEPL3_1c04920	MPTS_1c04640	MDAT_1c13500
		UDP-N-acetylglucosamine 2-epimerase WecB	MEPL4_3c02030	MEPL7_2c02050	MEPL11_1c04930	MEPL8_2c02900	MEPL12_1c04940	MEPL6_6c04930	MEPL_c004640	MEPL2_2c02110	MEPL9_1c04930	MEPL10_3c02110	MEPL1_3c02040	MEPL3_1c04930	MPTS_1c04650	MDAT_1c13490
		glycosyltransferase	MEPL4_3c02040	MEPL7_2c02060	MEPL11_1c04940	MEPL8_2c02910	MEPL12_1c04950	MEPL6_6c04940	MEPL_c004650	MEPL2_2c02120	MEPL9_1c04940	MEPL10_3c02120	MEPL1_3c02050	MEPL3_1c04940	MPTS_1c04660	MDAT_1c13480
		hypothetical protein	MEPL4_3c02050	MEPL7_2c02070	MEPL11_1c04950	MEPL8_2c02920	MEPL12_1c04960	MEPL6_6c04950	MEPL_c004660	MEPL2_2c02130	MEPL9_1c04950	MEPL10_3c02130	MEPL1_3c02060	MEPL3_1c04950	MPTS_1c04670	MDAT_1c13470
		polysaccharide biosynthesis protein	MEPL4_3c02060	MEPL7_2c02080	MEPL11_1c04960	MEPL8_2c02930	MEPL12_1c04970	MEPL6_6c04960	MEPL_c004670	MEPL2_2c02140	MEPL9_1c04960	MEPL10_3c02140	MEPL1_3c02070	MEPL3_1c04960	MPTS_1c04680	MDAT_1c13460
		putative glycosyltransferase EpsE	MEPL4_3c02070	MEPL7_2c02090	MEPL11_1c04970	MEPL8_2c02940	MEPL12_1c04980	MEPL6_6c04970	MEPL_c004680	MEPL2_2c02150	MEPL9_1c04970	MEPL10_3c02150	MEPL1_3c02080	MEPL3_1c04970	MPTS_1c04690	MDAT_1c13450
	Cluster 2 (epa-locus)	putative undecaprenyl-phosphate N-acetylglucosaminyl 1-phosphate transferase TagO	MEPL4_3c04450	MEPL7_2c04480	MEPL11_2c02170	MEPL8_3c02180	MEPL12_2c02170	MEPL6_3c00720	MEPL_c007070	MEPL2_2c04540	MEPL9_2c02170	MEPL10_4c02210	MEPL1_3c04470	MEPL3_2c02170	MPTS_1c07080	MDAT_1c11090
		glycosyl transferase, group 2 family protein	MEPL4_3c04460	MEPL7_2c04490	MEPL11_2c02180	MEPL8_3c02190	MEPL12_2c02180	MEPL6_3c00730	MEPL_c007080	MEPL2_2c04550	MEPL9_2c02180	MEPL10_4c02220	MEPL1_3c04480	MEPL3_2c02180	MPTS_1c07090	MDAT_1c11080
		glycosyl transferase, group 2 family protein	MEPL4_3c04470	MEPL7_2c04500	MEPL11_2c02190	MEPL8_3c02200	MEPL12_2c02190	MEPL6_3c00740	MEPL_c007090	MEPL2_2c04560	MEPL9_2c02190	MEPL10_4c02230	MEPL1_3c04490	MEPL3_2c02190	MPTS_1c07100	MDAT_1c11070
		putative glycosyltransferase	MEPL4_3c04480	MEPL7_2c04510	MEPL11_2c02200	MEPL8_3c02210	MEPL12_2c02200	MEPL6_3c00750	MEPL_c007100	MEPL2_2c04570	MEPL9_2c02200	MEPL10_4c02240	MEPL1_3c04500	MEPL3_2c02200	MPTS_1c07110	MDAT_1c11060
		glucose-1-phosphate thymidylyltransferase RmlA	MEPL4_3c04490	MEPL7_2c04520	MEPL11_2c02210	MEPL8_3c02220	MEPL12_2c02210	MEPL6_3c00760	MEPL_c007110	MEPL2_2c04580	MEPL9_2c02210	MEPL10_4c02250	MEPL1_3c04510	MEPL3_2c02210	MPTS_1c07120	MDAT_1c11050
		dTDP-4-dehydrorhamnose 3,5-epimerase RfbC	MEPL4_3c04500	MEPL7_2c04530	MEPL11_2c02220	MEPL8_3c02230	MEPL12_2c02220	MEPL6_3c00770	MEPL_c007120	MEPL2_2c04590	MEPL9_2c02220	MEPL10_4c02260	MEPL1_3c04520	MEPL3_2c02220	MPTS_1c07130	MDAT_1c11040
		dTDP-glucose 4,6-dehydratase RmlB	MEPL4_3c04510	MEPL7_2c04540	MEPL11_2c02230	MEPL8_3c02240	MEPL12_2c02230	MEPL6_3c00780	MEPL_c007130	MEPL2_2c04600	MEPL9_2c02230	MEPL10_4c02270	MEPL1_3c04530	MEPL3_2c02230	MPTS_1c07140	MDAT_1c11030
		dTDP-4-dehydrorhamnose reductase	MEPL4_3c04520	MEPL7_2c04550	MEPL11_2c02240	MEPL8_3c02250	MEPL12_2c02240	MEPL6_3c00790	MEPL_c007140	MEPL2_2c04610	MEPL9_2c02240	MEPL10_4c02280	MEPL1_3c04540	MEPL3_2c02240	MPTS_1c07150	MDAT_1c11020
		glycosyl transferase, group 2 family protein	MEPL4_3c04530	MEPL7_2c04560	MEPL11_2c02250	MEPL8_3c02260	MEPL12_2c02250	MEPL6_3c00800	MEPL_c007150	MEPL2_2c04620	MEPL9_2c02250	MEPL10_4c02290	MEPL1_3c04550	MEPL3_2c02250	MPTS_1c07160	MDAT_1c11010
		hypothetical protein	MEPL4_3c04540	MEPL7_2c04570	MEPL11_2c02260	MEPL8_3c02270	MEPL12_2c02260	MEPL6_3c00810	MEPL_c007160	MEPL2_2c04630	MEPL9_2c02260	MEPL10_4c02300	MEPL1_3c04560	MEPL3_2c02260	MPTS_1c07170	MDAT_1c11000
		hypothetical protein	MEPL4_3c04550	MEPL7_2c04580	MEPL11_2c02270	MEPL8_3c02280	MEPL12_2c02270	MEPL6_3c00820	MEPL_c007170	MEPL2_2c04640	MEPL9_2c02270	MEPL10_4c02310	MEPL1_3c04570	MEPL3_2c02270	MPTS_1c07180	MDAT_1c10990
		teichoic acid translocation permease protein TagG	MEPL4_3c04560	MEPL7_2c04590	MEPL11_2c02280	MEPL8_3c02290	MEPL12_2c02280	MEPL6_3c00830	MEPL_c007180	MEPL2_2c04650	MEPL9_2c02280	MEPL10_4c02320	MEPL1_3c04580	MEPL3_2c02280	MPTS_1c07190	MDAT_1c10980
		teichoic acid export ATP-binding protein TagH	MEPL4_3c04570	MEPL7_2c04600	MEPL11_2c02290	MEPL8_3c02300	MEPL12_2c02290	MEPL6_3c00840	MEPL_c007190	MEPL2_2c04660	MEPL9_2c02290	MEPL10_4c02330	MEPL1_3c04590	MEPL3_2c02290	MPTS_1c07200	MDAT_1c10970
		glycosyl transferase, group 2 family protein	MEPL4_3c04580	MEPL7_2c04610	MEPL11_2c02300	MEPL8_3c02310	MEPL12_2c02300	MEPL6_3c00850	MEPL_c007200	MEPL2_2c04670	MEPL9_2c02300	MEPL10_4c02340	MEPL1_3c04600	MEPL3_2c02300	MPTS_1c07210	MDAT_1c10960
		glycosyl transferase, group 2 family protein	MEPL4_3c04590	MEPL7_2c04620	MEPL11_2c02310	MEPL8_3c02320	MEPL12_2c02310	MEPL6_3c00860	MEPL_c007210	MEPL2_2c04680	MEPL9_2c02310	MEPL10_4c02350	MEPL1_3c04610	MEPL3_2c02310	MPTS_1c07220	MDAT_1c10950
		hypothetical protein	MEPL4_3c04600	MEPL7_2c04630	MEPL11_2c02320	MEPL8_3c02330	MEPL12_2c02320	MEPL6_3c00870	MEPL_c007220	MEPL2_2c04690	MEPL9_2c02320	MEPL10_4c02360	MEPL1_3c04620	MEPL3_2c02320	MPTS_1c07230	MDAT_1c10940
		putative membrane protein	MEPL4_3c04610	MEPL7_2c04640	MEPL11_2c02330	MEPL8_3c02340	MEPL12_2c02330	MEPL6_3c00880	MEPL_c007230	MEPL2_2c04700	MEPL9_2c02330	MEPL10_4c02370	MEPL1_3c04630	MEPL3_2c02330	MPTS_1c07240	MDAT_1c10930
		UDP-N-acetylgalactosamine-undecaprenyl-phosphate N-acetylgalactosaminephosphotransferase WecA	MEPL4_3c04620	MEPL7_2c04650	MEPL11_2c02340	MEPL8_3c02350	MEPL12_2c02340	MEPL6_3c00890	MEPL_c007240	MEPL2_2c04710	MEPL9_2c02340	MEPL10_4c02380	MEPL1_3c04640	MEPL3_2c02340	MPTS_1c07250	MDAT_1c10920
		glycosyltransferase	MEPL4_3c04630	MEPL7_2c04660	MEPL11_2c02350	MEPL8_3c02360	MEPL12_2c02350	MEPL6_3c00900	MEPL_c007250	MEPL2_2c04720	MEPL9_2c02350	MEPL10_4c02390	MEPL1_3c04650	MEPL3_2c02350	MPTS_1c07260	MDAT_1c10910
		glycosyltransferase	MEPL4_3c04640	MEPL7_2c04670	MEPL11_2c02360	MEPL8_3c02370	MEPL12_2c02360	MEPL6_3c00910	MEPL_c007260	MEPL2_2c04730	MEPL9_2c02360	MEPL10_4c02400	MEPL1_3c04660	MEPL3_2c02360	MPTS_1c07270	MDAT_1c10900
		2-C-methyl-D-erythritol 4-phosphate cytidylyltransferase IspD	MEPL4_3c04650	MEPL7_2c04680	MEPL11_2c02370	MEPL8_3c02380	MEPL12_2c02370	MEPL6_3c00920	MEPL_c007270	MEPL2_2c04740	MEPL9_2c02370	MEPL10_4c02410	MEPL1_3c04670	MEPL3_2c02370	MPTS_1c07280	MDAT_1c10890
		dTDP-glucose 4,6-dehydratase	MEPL4_3c04660	MEPL7_2c04690	MEPL11_2c02380	MEPL8_3c02390	MEPL12_2c02380	MEPL6_3c00930	MEPL_c007280	MEPL2_2c04750	MEPL9_2c02380	MEPL10_4c02420	MEPL1_3c04680	MEPL3_2c02380	MPTS_1c07290	MDAT_1c10880
		O-antigen ligase like membrane protein	MEPL4_3c04670	MEPL7_2c04700	MEPL11_2c02390	MEPL8_3c02400	MEPL12_2c02390	MEPL6_3c00940	MEPL_c007290	MEPL2_2c04760	MEPL9_2c02390	MEPL10_4c02430	MEPL1_3c04690	MEPL3_2c02390	MPTS_1c07300	MDAT_1c10870
		CDP-glycerol/poly(glycerophosphate) glycerophosphotransferase TagF	MEPL4_3c04680	MEPL7_2c04710	MEPL11_2c02400	MEPL8_3c02410	MEPL12_2c02400	MEPL6_3c00950	MEPL_c007300	MEPL2_2c04770	MEPL9_2c02400	MEPL10_4c02440	MEPL1_3c04700	MEPL3_2c02400	MPTS_1c07310	MDAT_1c10860
		capsular polysaccharide synthesis protein	MEPL4_3c04690	MEPL7_2c04720	MEPL11_2c02410	MEPL8_3c02420	MEPL12_2c02410	MEPL6_3c00960	MEPL_c007310	MEPL2_2c04780	MEPL9_2c02410	MEPL10_4c02450	MEPL1_3c04710	MEPL3_2c02410	MPTS_1c07320	MDAT_1c10850
		putative O-antigen transporter	MEPL4_3c04700	MEPL7_2c04730	MEPL11_2c02420	MEPL8_3c02430	MEPL12_2c02420	MEPL6_3c00970	MEPL_c007320	MEPL2_2c04790	MEPL9_2c02420	MEPL10_4c02460	MEPL1_3c04720	MEPL3_2c02420	MPTS_1c07330	MDAT_1c10840
		UDP-glucose 4-epimerase	MEPL4_3c04710	MEPL7_2c04740	MEPL11_2c02430	MEPL8_3c02440	MEPL12_2c02430	MEPL6_3c00980	MEPL_c007330	MEPL2_2c04800	MEPL9_2c02430	MEPL10_4c02470	MEPL1_3c04730	MEPL3_2c02430	MPTS_1c07340	MDAT_1c10830
		hypothetical protein	MEPL4_3c04720	MEPL7_2c04750	MEPL11_2c02440	MEPL8_3c02450	MEPL12_2c02440	MEPL6_3c00990	MEPL_c007340	MEPL2_2c04810	MEPL9_2c02440	MEPL10_4c02480	MEPL1_3c04740	MEPL3_2c02440	MPTS_1c07350	MDAT_1c10820
	Cluster 3	lipid A export ATP-binding/permease protein MsbA	MEPL4_5c01460	MEPL7_5c01480	MEPL11_6c01480	MEPL8_8c00250	MEPL12_5c02040	MEPL6_1c02270	MEPL_c014250	MEPL2_3c01470	MEPL9_5c01470	MEPL10_7c01470	MEPL1_6c01470	MEPL3_6c01470	MPTS_1c14150	MDAT_1c04820
		lipid A export ATP-binding/permease protein MsbA	MEPL4_5c01450	MEPL7_5c01470	MEPL11_6c01470	MEPL8_8c00240	MEPL12_5c02030	MEPL6_1c02280	MEPL_c014240	MEPL2_3c01460	MEPL9_5c01460	MEPL10_7c01460	MEPL1_6c01460	MEPL3_6c01460	MPTS_1c14140	MDAT_1c04830
	Cluster 4	lipoprotein-releasing system ATP-binding protein LolD	MEPL4_5c00380	MEPL7_5c00380	MEPL11_6c00380	MEPL8_7c01430	MEPL12_5c00380	MEPL6_5c00380	MEPL_c013160	MEPL2_3c00380	MEPL9_5c00380	MEPL10_7c00380	MEPL1_6c00380	MEPL3_6c00380	MPTS_1c12460	MDAT_1c05720
		putative permease protein	MEPL4_5c00370	MEPL7_5c00370	MEPL11_6c00370	MEPL8_7c01440	MEPL12_5c00370	MEPL6_5c00370	MEPL_c013150	MEPL2_3c00370	MEPL9_5c00370	MEPL10_7c00370	MEPL1_6c00370	MEPL3_6c00370	MPTS_1c12450	MDAT_1c05730
n.d. - not detected
